# Supplementary material for: Shared genes related to aggression, rather than chemical communication, are associated with reproductive dominance in paper wasps (Polistes metricus)
Source: BMC Genomics. 2014 Jan 28;15:75. doi: 10.1186/1471-2164-15-75 (PMC3922164; doi:10.1186/1471-2164-15-75)
Supplement: Additional file 2 — Contains a list of brain differentially expressed transcripts, including lists of which overlapped across the different cross-species comparisons. [file 1471-2164-15-75-S2.xls]

## Sheet: Sheet1
Nest	Toth ID	Population	Caste	NestCombo	IDCombo	Toth ID	Putative ID	Plate	Sample#	Pbe128	Pbe203	Pbe205	Pbe269	Pdom2	Pdom20
1	A	AL	w	AL1	wA	AL1-A		I	1	191/200	165/174	252/258	161/176	221/230	258/258	1
1	B	AL	w	AL1	wB	AL1-B		I	2	191/200	174/186	252/258	161/176	221/221	258/264	1
1	C	AL	w	AL1	wC	AL1-C		I	3	191/200	165/174	252/252	164/176	221/230	258/258	1?; she fits perfectly in matriline 1 except for allele 164 at locus 269; it could be genuine, which would indicate that these are the daughters of a very close relative to m1 who mated to a genetically identical male (unlikely); more likely it is a genotyping error or mutation in pcr
1	D	AL	w	AL1	wD	AL1-D		I	4	191/200	174/186	252/258	161/176	221/221	258/264	1
1	E	AL	w	AL1	wE	AL1-E		I	5	191/200	174/186	252/258	161/176	221/230	258/264	1
1	F	AL	w	AL1	wF	AL1-F		I	6		165/174	252/258	161/176	221/221		1
1	G	AL	w	AL1	wG	AL1-G		I	7	191/200	165/174	252/252	161/176	221/221	258/258	1
1	H	AL	w	AL1	wH	AL1-H		I	8	191/200	165/174	252/252	161/176	221/230	258/258	1
1	I	AL	w	AL1	wI	AL1-I	Q	I	9	200/200	165/186	252/258	161/164	221/230	258/264	m1
1	J	AL	w	AL1	wJ	AL1-J	DW?	I	10	200/200	165/186	258/258	161/164	221/230	258/264	probably sister to m1; this would imply that the nest was probably founded by two foundresses; can't be a daughter unless m1 is multiply mated which should have yielded others sharing her sperm alleles
1	K	AL	w	AL1	wK	AL1-K		I	11	191/200	174/186	252/258	164/176	221/230	258/258	1?; she fits perfectly in matriline 1 except for allele 164 at locus 269; it could be genuine, which would indicate that these are the daughters of a very close relative to m1 who mated to a genetically identical male (unlikely); more likely it is a genotyping error or mutation in pcr
1	L	AL	w	AL1	wL	AL1-L		I	12	191/200	174/186	252/252	161/176	221/230		1
1	M	AL	w	AL1	wM	AL1-M		I	13	191/200	165/174	252/258	164/176	221/230	258/258	1?; she fits perfectly in matriline 1 except for allele 164 at locus 269; it could be genuine, which would indicate that these are the daughters of a very close relative to m1 who mated to a genetically identical male (unlikely); more likely it is a genotyping error or mutation in pcr
2	A	AL	w	AL2	wA	AL2-A		I	14	182/194	150/192	252/261	164/167	221/221	258/273	1
2	B	AL	w	AL2	wB	AL2-B	Q	I	15	182/191	183/192	255/261	158/164	221/221	273/273	m1
2	C	AL	w	AL2	wC	AL2-C		I	16	191/194	150/183	252/261	158/167	221/221	258/273	1
2	D	AL	w	AL2	wD	AL2-D		I	17	182/194		252/255	158/167	221/221		1
3	A	AL	w	AL3	wA	AL3-A	Q	I	18	188/188	165/180	252/252	170/170	221/230	258/267	?
3	B	AL	w	AL3	wB	AL3-B		I	19	188/194	159/201	252/258	167/167	221/230		?
3	C	AL	w	AL3	wC	AL3-C	DW?	I	20	194/194	165/165	252/258	167/167	221/230	264/273	?
4	A	AL	w	AL4	wA	AL4-A		I	21			252/258	161/167			2
4	B	AL	w	AL4	wB	AL4-B		I	22	191/191	153/165	252/258	164/167	230/230		2
4	C	AL	w	AL4	wC	AL4-C		I	23	191/191		252/258	161/167	230/230	261/264	2
4	D	AL	w	AL4	wD	AL4-D		I	24	194/200	171/171		155/164			1
4	E	AL	w	AL4	wE	AL4-E	Q	I	25	200/200	165/165	252/258	161/164	221/230	258/264	m1
4	F	AL	w	AL4	wF	AL4-F		I	26	194/200		252/258	155/161	221/221		1
4	G	AL	w	AL4	wG	AL4-G		I	27		165/171	252/258	155/164	230/230		1
4	H	AL	w	AL4	wH	AL4-H		I	28	194/200	165/201	252/252	155/164	221/221	252/264	1
4	I	AL	w	AL4	wI	AL4-I		I	29	194/200	165/171	252/258	155/161	221/221	252/264	1
5	A	AL	w	AL5	wA	AL5-A		I	30	191/194	168/186	258/261	161/164	221/233	249/258	1
5	B	AL	w	AL5	wB	AL5-B		I	31	188/194	159/171	252/258	167/167	221/230	264/273	2
5	C	AL	w	AL5	wC	AL5-C	Q	I	32	194/194		258/258	161/161	230/233	258/258	m1
5	D	AL	w	AL5	wD	AL5-D	DW	I	33	188/194	159/171	252/258	167/167	230/233	249/273	2
6	A	AL	w	AL6	wA	AL6-A	Q	I	34	191/194	159/192	258/258	164/164	221/230	252/258	m1
6	B	AL	w	AL6	wB	AL6-B		I	35	188/194	153/159		161/164	221/230	252/252	1
6	C	AL	w	AL6	wC	AL6-C		I	36	188/194	153/192	258/258	161/164	221/230	252/258	1
6	D	AL	w	AL6	wD	AL6-D	DW	I	37	188/194	153/159	258/258	161/164	230/230		1
6	E	AL	w	AL6	wE	AL6-E		I	38	188/191	153/192	258/258	161/164	230/230	252/258	1
6	F	AL	w	AL6	wF	AL6-F		I	39		153/159		161/164			1
6	G	AL	w	AL6	wG	AL6-G		I	40	188/191	153/159	258/258	161/164	221/230	252/252	1
6	H	AL	w	AL6	wH	AL6-H		I	41	188/194		258/258	161/164	221/230	252/258	1
7	A	AL	w	AL7	wA	AL7-A	Q	I	42	188/197	165/186	252/252	164/164	221/233	249/261	m1
7	B	AL	w	AL7	wB	AL7-B		I	43	194/197	186/192	252/252	164/164	221/233	261/261	1
7	C	AL	w	AL7	wC	AL7-C		I	44	194/197	165/192	252/252	164/164	221/221	249/261	1
7	D	AL	w	AL7	wD	AL7-D		I	45		165/201	252/252	164/164	221/233		1
7	E	AL	w	AL7	wE	AL7-E		I	46		165/201					1
7	F	AL	w	AL7	wF	AL7-F		I	47		165/165		164/164			1
7	G	AL	w	AL7	wG	AL7-G		I	48	194/197		252/252	164/164	221/221	261/261	1
7	H	AL	w	AL7	wH	AL7-H		I	49	188/194	165/192	252/252	164/164	221/221		1
7	I	AL	w	AL7	wI	AL7-I		I	50	194/197	186/192	252/252	164/164	221/221	249/261	1
8	A	AL	w	AL8	wA	AL8-A		I	51	188/197	159/168	252/258	164/164			2; not daughter of Q
8	B	AL	w	AL8	wB	AL8-B		I	52	191/191	168/171	252/252	155/161	224/248	249/258	1
8	C	AL	w	AL8	wC	AL8-C	Q	I	53	191/197	168/171	252/252	155/161	224/248	249/258	1
8	D	AL	w	AL8	wD	AL8-D		I	54	188/191	159/168	252/252	164/164	221/221		2; not daughter of Q
2	A	FG	w	FG2	wA	FG2-A		I	55	188/191	171/177	252/252	164/164	221/221	261/273	1
2	B	FG	w	FG2	wB	FG2-B		I	56	188/194	171/177	252/252	164/164	230/230	258/273	1
2	C	FG	w	FG2	wC	FG2-C	Q	I	57	191/194	177/183	252/252	161/164	221/230	258/261	m1
3	A	FG	w	FG3	wA	FG3-A	Q	I	58	191/194	171/186	252/252	164/170	230/230	252/261	m1
3	B	FG	w	FG3	wB	FG3-B		I	59	194/197	186/222	252/252	164/170	221/230	252/261	1
3	C	FG	w	FG3	wC	FG3-C		I	60	194/197	171/222	252/252	164/170	221/230	252/261	1
3	D	FG	w	FG3	wD	FG3-D		I	61	194/197	186/222	252/252	164/170	221/230	252/261	1
4	A	FG	w	FG4	wA	FG4-A	Q	I	62	191/197	165/168	252/252	164/167	230/233	258/258	m1
4	B	FG	w	FG4	wB	FG4-B		I	63	191/191	168/207	252/255	161/167	230/233		1
4	C	FG	w	FG4	wC	FG4-C		I	64	191/197	168/207	252/255	161/164	230/230	258/261	1
4	D	FG	w	FG4	wD	FG4-D		I	65	191/197	168/207	252/255	161/164	230/230	258/261	1
4	E	FG	w	FG4	wE	FG4-E		I	66	191/197	168/207	252/255	161/164	230/233	258/261	1
4	F	FG	w	FG4	wF	FG4-F		I	67	191/197	165/207	252/255	161/164	230/230	258/261	1
5	A	FG	w	FG5	wA	FG5-A		I	68	188/194	168/180	252/258	158/161	221/230	252/258	1
5	B	FG	w	FG5	wB	FG5-B	Q	I	69	188/191	162/180	252/258	161/161	221/230	252/252	m1
5	C	FG	w	FG5	wC	FG5-C		I	70	188/194	162/168	252/258	158/161	221/221	252/258	1
5	D	FG	w	FG5	wD	FG5-D		I	71	188/194	162/168	252/252	158/161	221/221	252/258	1
5	E	FG	w	FG5	wE	FG5-E		I	72	191/194	168/180	252/252	158/161	221/221	252/258	1
5	F	FG	w	FG5	wF	FG5-F		I	73	191/194	168/180	252/258	158/161	221/221	252/258	1
5	G	FG	w	FG5	wG	FG5-G		I	74	191/194	168/180	252/258	158/161	221/221	252/258	1
6	A	FG	w	FG6	wA	FG6-A		I	75	188/194	171/198	252/258	164/167	221/236		1
6	B	FG	w	FG6	wB	FG6-B	Q	I	76	188/194	171/198	258/261	164/167	221/236	252/258	1
6	C	FG	w	FG6	wC	FG6-C		I	77	188/194	171/198	258/261	164/167	221/236	252/261	1
6	D	FG	w	FG6	wD	FG6-D		I	78		171/198		164/167			1
7	A	FG	w	FG7	wA	FG7-A	Q	I	79	194/194	171/186	252/252	164/173	230/230	261/279	m1
7	B	FG	w	FG7	wB	FG7-B		I	80	191/194	162/171	252/252	158/164	230/230	261/279	1
7	C	FG	w	FG7	wC	FG7-C		I	81	191/194	162/186	252/252	158/173	230/230	261/279	1
7	D	FG	w	FG7	wD	FG7-D		I	82	191/194	162/186	252/252	158/164	230/230	261/261	1
7	E	FG	w	FG7	wE	FG7-E		I	83	191/194	162/186	252/252	158/173	230/230	261/261	1
8	A	FG	w	FG8	wA	FG8-A	Q	I	84	188/197	180/189	258/258	161/164	227/230	273/273	m1
8	B	FG	w	FG8	wB	FG8-B		I	85	188/200		252/258	161/161	230/230	258/273	1
8	C	FG	w	FG8	wC	FG8-C		I	86	188/200	189/212	252/258	161/161	230/230	258/273	1
8	D	FG	w	FG8	wD	FG8-D		I	87	188/200	180/212	252/258	161/164	230/230	258/273	1
8	E	FG	w	FG8	wE	FG8-E		I	88	197/200	189/212	252/258	161/164	227/230	258/273	1
8	F	FG	w	FG8	wF	FG8-F		I	89		180/212	252/258	161/161	230/230		1
8	G	FG	w	FG8	wG	FG8-G		I	90	197/200	180/212	252/258	161/161	230/230	258/273	1
1	A	LW	w	LW1	wA	LWI-A		I	91		159/192	252/252	161/164			too little info but consistent with 1
1	B	LW	w	LW1	wB	LWI-B	DW	I	92	188/194	159/177	252/252	161/164	230/230	261/267	1
1	C	LW	w	LW1	wC	LWI-C		I	93	188/203	159/177	252/252	161/164	230/230	261/267	1
1	D	LW	w	LW1	wD	LWI-D		I	94	188/203		252/252	161/164	230/230	261/267	1
1	E	LW	w	LW1	wE	LWI-E	DW	I	95	188/203		252/252	161/164	230/230	261/273	1
1	F	LW	w	LW1	wF	LWI-F		I	96	188/194		252/252	161/164			1
1	G	LW	w	LW1	wG	LWI-G		II	1							drop
1	H	LW	w	LW1	wH	LWI-H	Q	II	2	194/203	177/192	252/252	161/161	230/230	267/273	m1
2	A	LW	w	LW2	wA	LW2-A		II	3		162/192	252/258	158/161			too little info
2	B	LW	w	LW2	wB	LW2-B		II	4	194/203	159/162		158/161	230/230	258/273	too little info
3	A	LW	w	LW3	wA	LW3-A		II	5	191/194	174/183	252/258	161/161	221/224	249/276	1
3	B	LW	w	LW3	wB	LW3-B		II	6	191/194	174/183	252/258	158/161	221/224		1
3	C	LW	w	LW3	wC	LW3-C	Q	II	7	188/191	153/174	252/252	158/161	221/224	261/261	m1
3	D	LW	w	LW3	wD	LW3-D		II	8	188/194	174/183	252/258	161/161	221/224	261/276	1
3	E	LW	w	LW3	wE	LW3-E		II	9	188/194	153/183	252/258	158/161	221/224	249/276	1
3	F	LW	w	LW3	wF	LW3-F		II	10	191/194	174/183	252/258	161/161	221/221		1
3	G	LW	w	LW3	wG											drop; I never received this sample
3	H	LW	w	LW3	wH	LW3-H	DW	II	11		153/183		158/161	221/221		1
3	I	LW	w	LW3	wI	LW3-I		II	12	191/194	153/183	252/258	158/161	221/224	249/276	1
4	A	LW	w	LW4	wA	LW4-A		II	13	191/191	153/159	252/252	158/161	230/230	252/270	too little info
4	B	LW	w	LW4	wB	LW4-B	Q?	II	14	191/191	153/159	252/252	158/161	230/230		too little info
4	C	LW	w	LW4	wC	LW4-C		II	15	191/191	153/162	252/252	158/161	230/230		too little info
5	A	LW	w	LW5	wA	LW5-A		II	16	188/197	180/186	258/261	161/164	221/230	249/258	1
5	B	LW	w	LW5	wB	LW5-B	Q	II	17	188/200	153/186	252/258	158/164	230/230	249/261	m1
5	C	LW	w	LW5	wC	LW5-C		II	18	197/200	180/186	252/261	161/164	221/230	249/258	1
5	D	LW	w	LW5	wD	LW5-D		II	19	188/197	180/186	252/261	158/161	221/230	249/258	1
5	E	LW	w	LW5	wE	LW5-E		II	20	197/200	153/180	258/261	158/161	221/230	258/261	1
5	F	LW	w	LW5	wF	LW5-F		II	21	197/200	153/180	252/261	158/161	221/230	249/258	1
5	G	LW	w	LW5	wG	LW5-G		II	22	197/200	153/180		161/164	221/230		1
5	H	LW	w	LW5	wH	LW5-H		II	23		165/174		164/164			drop; poor dna extraction
6	A	LW	w	LW6	wA	LW6-A	Q	II	24	191/197	153/159	252/258	158/167	221/230	255/273	3 loci are the same for all individuals; 2 loci are contaminated; the remaining locus suggests several matrilines, but presents too little support
6	B	LW	w	LW6	wB	LW6-B		II	25	191/197	159/168	252/258	158/161/167	221/230		3 loci are the same for all individuals; 2 loci are contaminated; the remaining locus suggests several matrilines, but presents too little support
6	C	LW	w	LW6	wC	LW6-C		II	26	191/197	159/168	252/258	158/161	221/230		3 loci are the same for all individuals; 2 loci are contaminated; the remaining locus suggests several matrilines, but presents too little support
6	D	LW	w	LW6	wD	LW6-D		II	27	191/197	162/180	252/258	158/161/167	221/230		3 loci are the same for all individuals; 2 loci are contaminated; the remaining locus suggests several matrilines, but presents too little support
6	E	LW	w	LW6	wE	LW6-E		II	28	191/197	162/180	252/258	158/161/167	221/230		3 loci are the same for all individuals; 2 loci are contaminated; the remaining locus suggests several matrilines, but presents too little support
6	F	LW	w	LW6	wF											drop
F1	A	AL	f	ALF1	fA	ALF1-A	NA	II	29	194/194	162/180	252/255	158/164	230/230	261/261	1
F1	B	AL	f	ALF1	fB	ALF1-B	NA	II	30	194/194	174/189	252/255	164/170	230/230	258/261	2
F2	A	AL	f	ALF2	fA	ALF2-A	SF	II	31	191/191	174/189	252/252	164/164	221/233	267/276	1
F2	B	AL	f	ALF2	fB	ALF2-B	DF	II	32		177/177	252/258	164/170	230/230	252/270	2
F1	A	FG	f	FGF1	fA	FGF1-A	DF	II	33	191/191	159/168	258/258		224/224	249/279	1
F1	B	FG	f	FGF1	fB	FGF1-B	SF	II	34	191/191	159/168	252/258	161/167	224/230	249/279	1
F2	A	FG	f	FGF2	fA	FGF2-A	SF	II	35	197/200	162/180	252/252	164/164	221/221	258/279	1?
F2	B	FG	f	FGF2	fB	FGF2-B		II	36	197/200	162/180	252/252	164/164	221/221	258/279	1
F2	C	FG	f	FGF2	fC	FGF2-C	DF	II	37	197/200	162/180	252/252	164/164	221/221	258/279	1
F1	A	LW	f	LWF1	fA	LWF1-A	DF	II	38	191/200	174/189	252/258	158/161	221/230	258/270	1
F1	B	LW	f	LWF1	fB	LWF1-B	SF	II	39	191/194	174/189	252/258	158/161	221/230	261/270	1
F2	A	LW	f	LWF2	fA	LWF2-A	DF	II	40	191/194	177/177	252/261	167/173	221/230	258/267	1
F2	B	LW	f	LWF2	fB	LWF2-B	SF	II	41	191/191	177/177	252/261	161/167	221/230	258/267	1
F3	A	LW	f	LWF3	fA	LWF3-A	SF	II	42	191/197	174/189	252/258	158/161	221/230	261/270	1
F3	B	LW	f	LWF3	fB	LWF3-B	DF	II	43	191/194	174/189	252/258	158/161	221/230	261/270	1
F4	A	LW	f	LWF4	fA	LWF4-A	DF	II	44	191/197	174/189	252/258	161/161	221/230	261/270	1
F4	B	LW	f	LWF4	fB	LWF4-B	SF	II	45	191/197	174/189	252/258	161/161	221/230	258/270	1
F2	A	VRO	f	VROF2	fA	VF2-A	DF	II	46		162/171	252/258		218/227		1
F2	B	VRO	f	VROF2	fB	VF2-B	SF	II	47	185/188	162/171	252/258		218/227		2
F10	A	VRO	f	VROF10	fA	VF39-A	SF	II	48	178/185	177/186	249/252	164/170	224/224	261/264	1
F10	B	VRO	f	VROF10	fB	VF39-B	DF	II	49	178/185	177/186	249/258	161/170	224/224	261/264	1
F39	A	VRO	f	VROF39	fA	VF10-A	DF	II	50	191/194	171/195	252/258	161/161	227/233	264/267	1
F39	B	VRO	f	VROF39	fB	VF10-B	SF	II	51	185/191	162/171	252/252	161/167	227/233	264/264	1
							abbreviations:
							Q= queen based on ovary development
							DW= individual with well-developed ovaries, dominant worker?
							NA= not available
							SF= subordinate foundress, very undeveloped ovaries
							DF= dominant foudress, well-developed ovaries

## Sheet: Sheet2
Wasp ID	Nest ID	Phase	Site	Pbe128	Pbe203	Pbe205	Pbe269	Pdom2	Pdom20	Putative ID	matriline	Relationship to co-foundresses OR queen	Used for arrays
ALF1-A	ALF1	Founding	Allerton	194/194	162/180	252/255	158/164	230/230	261/261	NA	A	non-sister	No
ALF1-B	ALF1	Founding	Allerton	194/194	174/189	252/255	164/170	230/230	258/261	NA	B	non-sister	No
ALF2-A	ALF2	Founding	Allerton	191/191	174/189	252/252	164/164	221/233	267/276	SF	A	non-sister	Yes
ALF2-B	ALF2	Founding	Allerton	NA	177/177	252/258	164/170	230/230	252/270	DF	B	non-sister	Yes
FGF1-A	FGF1	Founding	Forest Glen	191/191	159/168	258/258	NA	224/224	249/279	DF	A	full sister	Yes
FGF1-B	FGF1	Founding	Forest Glen	191/191	159/168	252/258	161/167	224/230	249/279	SF	A	full sister	Yes
FGF2-A	FGF2	Founding	Forest Glen	197/200	162/180	252/252	164/164	221/221	258/279	SF	A	full sister	No
FGF2-B	FGF2	Founding	Forest Glen	197/200	162/180	252/252	164/164	221/221	258/279	NA	A	full sister	No
FGF2-C	FGF2	Founding	Forest Glen	197/200	162/180	252/252	164/164	221/221	258/279	DF	A	full sister	No
LWF1-A	LWF1	Founding	Lake of the Woods	191/200	174/189	252/258	158/161	221/230	258/270	DF	A	full sister	Yes
LWF1-B	LWF1	Founding	Lake of the Woods	191/194	174/189	252/258	158/161	221/230	261/270	SF	A	full sister	Yes
LWF2-A	LWF2	Founding	Lake of the Woods	191/194	177/177	252/261	167/173	221/230	258/267	DF	A	full sister	No
LWF2-B	LWF2	Founding	Lake of the Woods	191/191	177/177	252/261	161/167	221/230	258/267	SF	A	full sister	No
LWF3-A	LWF3	Founding	Lake of the Woods	191/197	174/189	252/258	158/161	221/230	261/270	SF	A	full sister	Yes
LWF3-B	LWF3	Founding	Lake of the Woods	191/194	174/189	252/258	158/161	221/230	261/270	DF	A	full sister	Yes
LWF4-A	LWF4	Founding	Lake of the Woods	191/197	174/189	252/258	161/161	221/230	261/270	DF	A	full sister	Yes
LWF4-B	LWF4	Founding	Lake of the Woods	191/197	174/189	252/258	161/161	221/230	258/270	SF	A	full sister	Yes
VF2-A	VF2	Founding	Verm. Riv. Obs.	NA	162/171	252/258	NA	218/227	NA	DF	A	non-sister	Yes
VF2-B	VF2	Founding	Verm. Riv. Obs.	185/188	162/171	252/258	NA	218/227	NA	SF	B	non-sister	Yes
VF10-A	VF10	Founding	Verm. Riv. Obs.	191/194	171/195	252/258	161/161	227/233	264/267	DF	A	full sister	Yes
VF10-B	VF10	Founding	Verm. Riv. Obs.	185/191	162/171	252/252	161/167	227/233	264/264	SF	A	full sister	Yes
VF39-A	VF39	Founding	Verm. Riv. Obs.	178/185	177/186	249/252	164/170	224/224	261/264	SF	A	full sister	Yes
VF39-B	VF39	Founding	Verm. Riv. Obs.	178/185	177/186	249/258	161/170	224/224	261/264	DF	A	full sister	Yes
AL1-A	AL1	Worker	Allerton	191/200	165/174	252/258	161/176	221/230	258/258	W	1	daughter	No
AL1-B	AL1	Worker	Allerton	191/200	174/186	252/258	161/176	221/221	258/264	W	1	daughter	No
AL1-C	AL1	Worker	Allerton	191/200	165/174	252/252	164/176	221/230	258/258	SW	1	daughter	Yes
AL1-D	AL1	Worker	Allerton	191/200	174/186	252/258	161/176	221/221	258/264	W	1	daughter	No
AL1-E	AL1	Worker	Allerton	191/200	174/186	252/258	161/176	221/230	258/264	DW	1	daughter	Yes
AL1-F	AL1	Worker	Allerton	NA	165/174	252/258	161/176	221/221	NA	W	1	daughter	No
AL1-G	AL1	Worker	Allerton	191/200	165/174	252/252	161/176	221/221	258/258	W	1	daughter	No
AL1-H	AL1	Worker	Allerton	191/200	165/174	252/252	161/176	221/230	258/258	W	1	daughter	No
AL1-I	AL1	Worker	Allerton	200/200	165/186	252/258	161/164	221/230	258/264	Q	A	--	Yes
AL1-J	AL1	Worker	Allerton	200/200	165/186	258/258	161/164	221/230	258/264	SF	A	sister	No
AL1-K	AL1	Worker	Allerton	191/200	174/186	252/258	164/176	221/230	258/258	W	1	daughter	No
AL1-L	AL1	Worker	Allerton	191/200	174/186	252/252	161/176	221/230	NA	W	1	daughter	No
AL1-M	AL1	Worker	Allerton	191/200	165/174	252/258	164/176	221/230	258/258	W	1	daughter	No
AL2-A	AL2	Worker	Allerton	182/194	150/192	252/261	164/167	221/221	258/273	W	1	daughter	No
AL2-B	AL2	Worker	Allerton	182/191	183/192	255/261	158/164	221/221	273/273	Q	A	--	No
AL2-C	AL2	Worker	Allerton	191/194	150/183	252/261	158/167	221/221	258/273	W	1	daughter	No
AL2-D	AL2	Worker	Allerton	182/194	NA	252/255	158/167	221/221	NA	W	1	daughter	No
AL3-A	AL3	Worker	Allerton	188/188	165/180	252/252	170/170	221/230	258/267	Q	Undetermined	Undetermined	No
AL3-B	AL3	Worker	Allerton	188/194	159/201	252/258	167/167	221/230	NA	NA	Undetermined	Undetermined	No
AL3-C	AL3	Worker	Allerton	194/194	165/165	252/258	167/167	221/230	264/273	DW?	Undetermined	Undetermined	No
AL4-A	AL4	Worker	Allerton	NA	NA	252/258	161/167	NA	NA	W?	2	non-daughter	No
AL4-B	AL4	Worker	Allerton	191/191	153/165	252/258	164/167	230/230	NA	W?	2	non-daughter	No
AL4-C	AL4	Worker	Allerton	191/191	NA	252/258	161/167	230/230	261/264	W?	2	non-daughter	No
AL4-D	AL4	Worker	Allerton	194/200	171/171	NA	155/164	NA	NA	W?	Undetermined	Undetermined	No
AL4-E	AL4	Worker	Allerton	200/200	165/165	252/258	161/164	221/230	258/264	Q	A	--	No
AL4-F	AL4	Worker	Allerton	194/200	NA	252/258	155/161	221/221	NA	W?	1	daughter	No
AL4-G	AL4	Worker	Allerton	NA	165/171	252/258	155/164	230/230	NA	W?	1	daughter	No
AL4-H	AL4	Worker	Allerton	194/200	165/201	252/252	155/164	221/221	252/264	W?	1	daughter	No
AL4-I	AL4	Worker	Allerton	194/200	165/171	252/258	155/161	221/221	252/264	W?	1	daughter	No
AL5-A	AL5	Worker	Allerton	191/194	168/186	258/261	161/164	221/233	249/258	W	1	daughter	No
AL5-B	AL5	Worker	Allerton	188/194	159/171	252/258	167/167	221/230	264/273	W?	2	non-daughter	No
AL5-C	AL5	Worker	Allerton	194/194	NA	258/258	161/161	230/233	258/258	Q	A	--	No
AL5-D	AL5	Worker	Allerton	188/194	159/171	252/258	167/167	230/233	249/273	DW	2	non-daughter	No
AL6-A	AL6	Worker	Allerton	191/194	159/192	258/258	164/164	221/230	252/258	Q	A	--	Yes
AL6-B	AL6	Worker	Allerton	188/194	153/159	NA	161/164	221/230	252/252	W	1	daughter	No
AL6-C	AL6	Worker	Allerton	188/194	153/192	258/258	161/164	221/230	252/258	W	1	daughter	No
AL6-D	AL6	Worker	Allerton	188/194	153/159	258/258	161/164	230/230	NA	W	1	daughter	No
AL6-E	AL6	Worker	Allerton	188/191	153/192	258/258	161/164	230/230	252/258	W	1	daughter	No
AL6-F	AL6	Worker	Allerton	NA	153/159	NA	161/164	NA	NA	W	1	daughter	No
AL6-G	AL6	Worker	Allerton	188/191	153/159	258/258	161/164	221/230	252/252	SW	1	daughter	Yes
AL6-H	AL6	Worker	Allerton	188/194	NA	258/258	161/164	221/230	252/258	DW	1	daughter	Yes
AL7-A	AL7	Worker	Allerton	188/197	165/186	252/252	164/164	221/233	249/261	Q	A	--	No
AL7-B	AL7	Worker	Allerton	194/197	186/192	252/252	164/164	221/233	261/261	W	1	daughter	No
AL7-C	AL7	Worker	Allerton	194/197	165/192	252/252	164/164	221/221	249/261	W	1	daughter	No
AL7-D	AL7	Worker	Allerton	NA	165/201	252/252	164/164	221/233	NA	Undetermined	Undetermined	Undetermined	No
AL7-E	AL7	Worker	Allerton	NA	165/201	NA	NA	NA	NA	Undetermined	Undetermined	Undetermined	No
AL7-F	AL7	Worker	Allerton	NA	165/165	NA	164/164	NA	NA	Undetermined	Undetermined	Undetermined	No
AL7-G	AL7	Worker	Allerton	194/197	NA	252/252	164/164	221/221	261/261	W	1	daughter	No
AL7-H	AL7	Worker	Allerton	188/194	165/192	252/252	164/164	221/221	NA	W	1	daughter	No
AL7-I	AL7	Worker	Allerton	194/197	186/192	252/252	164/164	221/221	249/261	W	1	daughter	No
AL8-A	AL8	Worker	Allerton	188/197	159/168	252/258	164/164	NA	NA	Undeterimed	2	non-daughter	No
AL8-B	AL8	Worker	Allerton	191/191	168/171	252/252	155/161	224/248	249/258	W	1	daughter	No
AL8-C	AL8	Worker	Allerton	191/197	168/171	252/252	155/161	224/248	249/258	Q	A	--	No
AL8-D	AL8	Worker	Allerton	188/191	159/168	252/252	164/164	221/221	NA	Undetermined	2	non-daughter	No
FG2-A	FG2	Worker	Forest Glen	188/191	171/177	252/252	164/164	221/221	261/273	W	1	daughter	No
FG2-B	FG2	Worker	Forest Glen	188/194	171/177	252/252	164/164	230/230	258/273	W	1	daughter	No
FG2-C	FG2	Worker	Forest Glen	191/194	177/183	252/252	161/164	221/230	258/261	Q	A	--	No
FG3-A	FG3	Worker	Forest Glen	191/194	171/186	252/252	164/170	230/230	252/261	Q	A	--	No
FG3-B	FG3	Worker	Forest Glen	194/197	186/222	252/252	164/170	221/230	252/261	W	1	daughter	No
FG3-C	FG3	Worker	Forest Glen	194/197	171/222	252/252	164/170	221/230	252/261	W	1	daughter	No
FG3-D	FG3	Worker	Forest Glen	194/197	186/222	252/252	164/170	221/230	252/261	W	1	daughter	No
FG4-A	FG4	Worker	Forest Glen	191/197	165/168	252/252	164/167	230/233	258/258	Q	A	--	Yes
FG4-B	FG4	Worker	Forest Glen	191/191	168/207	252/255	161/167	230/233	NA	DW	1	daughter	Yes
FG4-C	FG4	Worker	Forest Glen	191/197	168/207	252/255	161/164	230/230	258/261	W	1	daughter	No
FG4-D	FG4	Worker	Forest Glen	191/197	168/207	252/255	161/164	230/230	258/261	W	1	daughter	No
FG4-E	FG4	Worker	Forest Glen	191/197	168/207	252/255	161/164	230/233	258/261	SW	1	daughter	Yes
FG4-F	FG4	Worker	Forest Glen	191/197	165/207	252/255	161/164	230/230	258/261	W	1	daughter	No
FG5-A	FG5	Worker	Forest Glen	188/194	168/180	252/258	158/161	221/230	252/258	SW	1	daughter	Yes
FG5-B	FG5	Worker	Forest Glen	188/191	162/180	252/258	161/161	221/230	252/252	Q	A	--	Yes
FG5-C	FG5	Worker	Forest Glen	188/194	162/168	252/258	158/161	221/221	252/258	W	1	daughter	No
FG5-D	FG5	Worker	Forest Glen	188/194	162/168	252/252	158/161	221/221	252/258	W	1	daughter	No
FG5-E	FG5	Worker	Forest Glen	191/194	168/180	252/252	158/161	221/221	252/258	W	1	daughter	No
FG5-F	FG5	Worker	Forest Glen	191/194	168/180	252/258	158/161	221/221	252/258	W	1	daughter	No
FG5-G	FG5	Worker	Forest Glen	191/194	168/180	252/258	158/161	221/221	252/258	DW	1	daughter	Yes
FG6-A	FG6	Worker	Forest Glen	188/194	171/198	252/258	164/167	221/236	NA	W	1	daughter	No
FG6-B	FG6	Worker	Forest Glen	188/194	171/198	258/261	164/167	221/236	252/258	Q	A	--	No
FG6-C	FG6	Worker	Forest Glen	188/194	171/198	258/261	164/167	221/236	252/261	W	1	daughter	No
FG6-D	FG6	Worker	Forest Glen	NA	171/198	NA	164/167	NA	NA	W	1	daughter	No
FG7-A	FG7	Worker	Forest Glen	194/194	171/186	252/252	164/173	230/230	261/279	Q	A	--	Yes
FG7-B	FG7	Worker	Forest Glen	191/194	162/171	252/252	158/164	230/230	261/279	W	1	daughter	No
FG7-C	FG7	Worker	Forest Glen	191/194	162/186	252/252	158/173	230/230	261/279	SW	1	daughter	Yes
FG7-D	FG7	Worker	Forest Glen	191/194	162/186	252/252	158/164	230/230	261/261	W	1	daughter	No
FG7-E	FG7	Worker	Forest Glen	191/194	162/186	252/252	158/173	230/230	261/261	DW	1	daughter	Yes
FG8-A	FG8	Worker	Forest Glen	188/197	180/189	258/258	161/164	227/230	273/273	Q	A	--	Yes
FG8-B	FG8	Worker	Forest Glen	188/200	NA	252/258	161/161	230/230	258/273	DW	1	daughter	Yes
FG8-C	FG8	Worker	Forest Glen	188/200	189/212	252/258	161/161	230/230	258/273	W	1	daughter	No
FG8-D	FG8	Worker	Forest Glen	188/200	180/212	252/258	161/164	230/230	258/273	W	1	daughter	No
FG8-E	FG8	Worker	Forest Glen	197/200	189/212	252/258	161/164	227/230	258/273	SW	1	daughter	Yes
FG8-F	FG8	Worker	Forest Glen	NA	180/212	252/258	161/161	230/230	NA	W	1	daughter	No
FG8-G	FG8	Worker	Forest Glen	197/200	180/212	252/258	161/161	230/230	258/273	W	1	daughter	No
LW1-A	LW1	Worker	Lake of the Woods	NA	159/192	252/252	161/164	NA	NA	W	Undetermined	Undetermined	No
LW1-B	LW1	Worker	Lake of the Woods	188/194	159/177	252/252	161/164	230/230	261/267	W	1	daughter	No
LW1-C	LW1	Worker	Lake of the Woods	188/203	159/177	252/252	161/164	230/230	261/267	W	1	daughter	No
LW1-D	LW1	Worker	Lake of the Woods	188/203	NA	252/252	161/164	230/230	261/267	W	1	daughter	No
LW1-E	LW1	Worker	Lake of the Woods	188/203	NA	252/252	161/164	230/230	261/273	W	1	daughter	No
LW1-F	LW1	Worker	Lake of the Woods	188/194	NA	252/252	161/164	NA	NA	W	1	daughter	No
LW1-H	LW1	Worker	Lake of the Woods	194/203	177/192	252/252	161/161	230/230	267/273	Q	A	--	No
LW2-A	LW2	Worker	Lake of the Woods	NA	162/192	252/258	158/161	NA	NA	Undetermined	Undetermined	Undetermined	No
LW2-B	LW2	Worker	Lake of the Woods	194/203	159/162	NA	158/161	230/230	258/273	Undetermined	Undetermined	Undetermined	No
LW3-A	LW3	Worker	Lake of the Woods	191/194	174/183	252/258	161/161	221/224	249/276	SW	1	daughter	Yes
LW3-B	LW3	Worker	Lake of the Woods	191/194	174/183	252/258	158/161	221/224	NA	W	1	daughter	No
LW3-C	LW3	Worker	Lake of the Woods	188/191	153/174	252/252	158/161	221/224	261/261	Q	A	--	Yes
LW3-D	LW3	Worker	Lake of the Woods	188/194	174/183	252/258	161/161	221/224	261/276	W	1	daughter	No
LW3-E	LW3	Worker	Lake of the Woods	188/194	153/183	252/258	158/161	221/224	249/276	W	1	daughter	No
LW3-F	LW3	Worker	Lake of the Woods	191/194	174/183	252/258	161/161	221/221	NA	W	1	daughter	No
LW3-H	LW3	Worker	Lake of the Woods	NA	153/183	NA	158/161	221/221	NA	DW	1	daughter	Yes
LW3-I	LW3	Worker	Lake of the Woods	191/194	153/183	252/258	158/161	221/224	249/276	W	1	daughter	No
LW4-A	LW4	Worker	Lake of the Woods	191/191	153/159	252/252	158/161	230/230	252/270	Undetermined	Undetermined	Undetermined	No
LW4-B	LW4	Worker	Lake of the Woods	191/191	153/159	252/252	158/161	230/230	NA	Undetermined	Undetermined	Undetermined	No
LW4-C	LW4	Worker	Lake of the Woods	191/191	153/162	252/252	158/161	230/230	NA	Undetermined	Undetermined	Undetermined	No
LW5-A	LW5	Worker	Lake of the Woods	188/197	180/186	258/261	161/164	221/230	249/258	W	1	daughter	No
LW5-B	LW5	Worker	Lake of the Woods	188/200	153/186	252/258	158/164	230/230	249/261	Q	A	--	Yes
LW5-C	LW5	Worker	Lake of the Woods	197/200	180/186	252/261	161/164	221/230	249/258	SW	1	daughter	Yes
LW5-D	LW5	Worker	Lake of the Woods	188/197	180/186	252/261	158/161	221/230	249/258	W	1	daughter	No
LW5-E	LW5	Worker	Lake of the Woods	197/200	153/180	258/261	158/161	221/230	258/261	W	1	daughter	No
LW5-F	LW5	Worker	Lake of the Woods	197/200	153/180	252/261	158/161	221/230	249/258	DW	1	daughter	Yes
LW5-G	LW5	Worker	Lake of the Woods	197/200	153/180	NA	161/164	221/230	NA	W	1	daughter	No
