# Supplementary material for: Shared genes related to aggression, rather than chemical communication, are associated with reproductive dominance in paper wasps (Polistes metricus)
Source: BMC Genomics. 2014 Jan 28;15:75. doi: 10.1186/1471-2164-15-75 (PMC3922164; doi:10.1186/1471-2164-15-75)
Supplement: Additional file 3 — Contains a list of ovary differentially expressed transcripts. [file 1471-2164-15-75-S3.xls]

## Sheet: Contig lists
Complete DE	DF vs SF	DW vs SW	Q vs SW	Q vs DW	Dominance-associated	Caste-associated
cn1001	cn47951	cn29777	cn5123	cn5123	cn47951	cn962
cn10069	cn29502	cn49131	cn11863	cn29109	cn29502	cn52351
cn10076	cn1202	cn10844	cn29109	cn41176	cn1202	cn56746
cn10117	cn49708	cn3011	cn40319	cn40319	cn49708	cn58098
cn10241	cn52351	cn41932	cn42073	cn8524	cn52351	cn21702
cn10313	cn6103	cn27445	cn8524	cn12885	cn6103	cn5295
cn10388	cn17469	cn12609	cn57377	cn57377	cn17469	cn5522
cn10486	cn28237	cn6845	cn962	cn42073	cn28237	cn1577
cn10494	cn2412	cn27716	cn12885	cn4822	cn2412	cn39317
cn10844	cn47551	cn40267	cn41176	cn48414	cn47551	cn57941
cn10885	cn23586	cn34315	cn27977	cn14027	cn23586	cn13289
cn10953	cn5522	cn35461	cn14237	cn16388	cn5522	cn36820
cn11080	cn52658	cn38025	cn11524	cn42374	cn52658	cn43941
cn11141	cn50353	cn52727	cn52351	cn11863	cn50353	cn52175
cn11380	cn43184	cn41139	cn56746	cn6312	cn43184	cn54139
cn11412	cn25007	cn56746	cn4822	cn29678	cn25007	cn25887
cn11524	cn2015	cn6061	cn58098	cn20219	cn2015	cn12352
cn11653	cn5123		cn43745	cn27977	cn5123	cn18240
cn11778	cn33449		cn23480	cn15071	cn33449	cn56974
cn11801	cn22128		cn29678	cn43745	cn22128	cn5123
cn11863	cn1001		cn21702	cn39368	cn1001	cn11863
cn11873	cn6599		cn30413	cn17325	cn6599	cn29109
cn1202	cn13901		cn5295	cn28829	cn13901	cn40319
cn12044	cn18446		cn46206	cn46757	cn18446	cn42073
cn12141	cn49549		cn11524	cn11080	cn49549	cn8524
cn12200	cn13260		cn6312	cn7178	cn13260	cn57377
cn12352	cn22258		cn12762	cn10953	cn22258	cn12885
cn1248	cn17795		cn16388	cn34645	cn17795	cn41176
cn12530	cn3159		cn5522	cn30149	cn3159	cn27977
cn12584	cn35471		cn14027	cn29502	cn35471	cn14237
cn12609	cn19931		cn20219	cn23467	cn19931	cn11524
cn12699	cn45126		cn44970	cn44830	cn45126	cn4822
cn12762	cn4668		cn5001	cn2762	cn4668	cn43745
cn1280	cn56974		cn31223	cn5001	cn56974	cn23480
cn12885	cn52717		cn1577	cn23586	cn52717	cn29678
cn13260	cn11873		cn39317	cn49916	cn11873	cn30413
cn13289	cn5242		cn57941	cn34484	cn5242	cn46206
cn13494	cn24669		cn53662	cn36262	cn24669	cn6312
cn13499	cn21852		cn15110	cn33708	cn21852	cn12762
cn13506	cn37393		cn13289	cn21431	cn37393	cn16388
cn13728	cn47590		cn36820	cn14237	cn47590	cn14027
cn13769	cn23403		cn33708	cn6637	cn23403	cn20219
cn13809	cn35383		cn43941	cn13499	cn35383	cn44970
cn13901	cn41741		cn6065	cn57761	cn41741	cn5001
cn1395	cn3026		cn52175	cn12762	cn3026	cn31223
cn14027	cn27217		cn54139	cn7496	cn27217	cn53662
cn14110			cn46757	cn42576	cn29777	cn15110
cn14237	* removed one blank		cn25887	cn15278	cn49131	cn33708
cn14494	*cn1001-90 listed as cn1001		cn12352	cn3055	cn10844	cn6065
cn14561			cn18240	cn55148	cn3011	cn46757
cn14873			cn34896	cn34896	cn41932	cn34896
cn15041			cn48649	cn46206	cn27445	cn48649
cn15071			cn49916	cn4532	cn12609	cn49916
cn15110			cn29359	cn14494	cn6845	cn29359
cn15219			cn15071	cn55937	cn27716	cn15071
cn15278			cn56974	cn21625	cn40267	cn48414
cn15426			*cn11524-m95 listed as cn11524	cn47364	cn34315	cn42374
cn15444			*cn12352-90 listed as cn12352	cn23480	cn35461	cn39368
cn15475				cn50654	cn38025	cn17325
cn15524				cn54748	cn52727	cn28829
cn1555				cn33913	cn41139	cn11080
cn1577				cn24470	cn56746	cn7178
cn15827				cn15110	cn6061	cn10953
cn15910				cn31223		cn34645
cn15957				cn44970		cn30149
cn16027				cn6065		cn29502
cn16182				cn27217		cn23467
cn16261				cn54125		cn44830
cn16388				cn24153		cn2762
cn16444				cn18699		cn23586
cn16678				cn40795		cn34484
cn16742				cn49030		cn36262
cn16840				cn12044		cn21431
cn16943				cn17020		cn6637
cn17020				cn2188		cn13499
cn17147				cn26483		cn57761
cn17325				cn12584		cn7496
cn17469				cn52886		cn42576
cn17485				cn4189		cn15278
cn17515				cn18798		cn3055
cn17517				cn7780		cn55148
cn17518				cn10844		cn4532
cn17592				cn2544		cn14494
cn17639				cn38025		cn55937
cn17795				cn50566		cn21625
cn17832				cn48649		cn47364
cn17963				cn18197		cn50654
cn18046				cn10076		cn54748
cn18121				cn2688		cn33913
cn18197				cn35161		cn24470
cn18240				cn7690		cn27217
cn18364				cn12699		cn54125
cn18446				cn13506		cn24153
cn18590				cn25917		cn18699
cn18699				cn48654		cn40795
cn18798				cn26280		cn49030
cn18925				cn32624		cn12044
cn19170				cn44025		cn17020
cn1953				cn53662		cn2188
cn1965				cn49560		cn26483
cn19681				cn9761		cn12584
cn19931				cn27884		cn52886
cn20025				cn2108		cn4189
cn2015				cn26543		cn18798
cn20193				cn29359		cn7780
cn20219				cn48340		cn10844
cn20238				cn36435		cn2544
cn20325				cn51063		cn38025
cn20494				cn11778		cn50566
cn20779				cn9823		cn18197
cn20869				cn11524		cn10076
cn20918				cn2969		cn2688
cn2108				cn40102		cn35161
cn21213				cn24567		cn7690
cn21226				cn27181		cn12699
cn21345				cn30413		cn13506
cn21371				cn21213		cn25917
cn21431				cn38434		cn48654
cn21625				* removed cn11412-NEG		cn26280
cn21673				* cn10076-m95 listed as cn10076		cn32624
cn21702						cn44025
cn21769						cn49560
cn21774						cn9761
cn21852						cn27884
cn2188						cn2108
cn22128						cn26543
cn22149						cn48340
cn22253						cn36435
cn22258						cn51063
cn22602						cn11778
cn22659						cn9823
cn22812						cn2969
cn22880						cn40102
cn22921						cn24567
cn23081						cn27181
cn23120						cn21213
cn23192						cn38434
cn23198
cn23225
cn23403
cn23467
cn23471
cn23478
cn23480
cn23586
cn23626
cn24072
cn24118
cn2412
cn24153
cn24164
cn24277
cn24417
cn2442
cn2446
cn24470
cn24567
cn24613
cn24635
cn24669
cn24721
cn2485
cn2494
cn25007
cn25113
cn25397
cn2544
cn25677
cn25862
cn25887
cn25917
cn26280
cn26483
cn26543
cn26641
cn26738
cn2674
cn26822
cn2688
cn26919
cn27154
cn27181
cn27186
cn2720
cn27212
cn27217
cn27335
cn27404
cn27445
cn27458
cn27522
cn2762
cn2765
cn27716
cn27810
cn27841
cn27884
cn27977
cn28107
cn28155
cn28218
cn28237
cn28386
cn2851
cn2852
cn2860
cn28630
cn28728
cn28755
cn28766
cn28777
cn28829
cn28852
cn28948
cn29011
cn29109
cn29359
cn29402
cn2945
cn29502
cn29607
cn29678
cn2969
cn29777
cn29857
cn3011
cn30149
cn3024
cn3026
cn30413
cn3043
cn3055
cn30650
cn30782
cn31223
cn31238
cn31326
cn31421
cn31492
cn3159
cn31590
cn31649
cn31726
cn31727
cn31833
cn31930
cn3203
cn32102
cn32427
cn32624
cn32840
cn32897
cn33085
cn33124
cn33449
cn33574
cn33651
cn33708
cn33722
cn33913
cn34002
cn34208
cn34315
cn34327
cn34463
cn34484
cn34645
cn34896
cn35161
cn35222
cn35383
cn35424
cn35461
cn35471
cn35751
cn35756
cn35873
cn35998
cn36089
cn36215
cn36262
cn36435
cn36588
cn36820
cn36983
cn37183
cn37259
cn37331
cn37363
cn37393
cn37584
cn37996
cn38025
cn38121
cn38296
cn38434
cn38536
cn39028
cn39317
cn39368
cn39553
cn39788
cn39853
cn40052
cn40102
cn40267
cn40319
cn40441
cn40442
cn40622
cn40774
cn40775
cn40795
cn40799
cn40841
cn4091
cn41036
cn41139
cn41167
cn41176
cn41428
cn417
cn41741
cn41880
cn4189
cn41910
cn41932
cn41996
cn42073
cn42135
cn42374
cn42541
cn42576
cn427
cn42712
cn42931
cn42932
cn43184
cn43267
cn43606
cn43736
cn43745
cn43941
cn44025
cn44107
cn4419
cn44263
cn44473
cn44541
cn44570
cn44648
cn44721
cn44830
cn44970
cn45064
cn45126
cn4532
cn4570
cn45874
cn46206
cn46275
cn46458
cn4668
cn46757
cn46800
cn4689
cn46969
cn47097
cn47118
cn47123
cn47168
cn47362
cn47364
cn47478
cn47551
cn47590
cn47715
cn47824
cn47869
cn47951
cn4822
cn48340
cn48414
cn48555
cn48649
cn48651
cn48654
cn48664
cn49007
cn49030
cn49084
cn49127
cn49131
cn4938
cn49499
cn49524
cn49549
cn49560
cn49684
cn49708
cn49838
cn49875
cn49916
cn5001
cn50020
cn50071
cn50083
cn50353
cn5045
cn50521
cn50566
cn50654
cn50828
cn5087
cn50944
cn51063
cn5123
cn514
cn51480
cn52175
cn52351
cn52409
cn5242
cn52658
cn52717
cn52727
cn52886
cn52916
cn5295
cn53201
cn53220
cn5351
cn53588
cn53662
cn54095
cn54125
cn54139
cn5425
cn5456
cn54736
cn54748
cn54957
cn55148
cn5522
cn55507
cn5561
cn55669
cn55852
cn55937
cn56032
cn56300
cn56746
cn56934
cn56974
cn57377
cn57611
cn57761
cn57941
cn58098
cn58435
cn5917
cn6061
cn6065
cn6103
cn6139
cn6312
cn6513
cn6517
cn6599
cn6637
cn6666
cn6845
cn6859
cn7043
cn7099
cn7178
cn7217
cn7337
cn7465
cn7496
cn7648
cn7690
cn7780
cn8054
cn819
cn8353
cn8524
cn9073
cn9122
cn9223
cn9340
cn9482
cn9512
cn9592
cn962
cn9649
cn9761
cn9823
PmERK7
*cn1001-m90 listed as cn1001
*cn10076-m95 listed as cn10076
*cn10313-m60 listed as cn10313
*cn10388-m50 listed as cn10388
*cn11524-m95 listed as cn11524, cn11524 alone also on list
*cn12141-m70, listed as cn12141
*cn12352-m90, listed as cn12352

## Sheet: Overlaps
Overlap 1	Overlap 2	Overlap 3	Overlap 4	Overlap 5	Overlap 6	Overlap 7	Overlap 8	Overlap 9	Overlap 10		Overlap 1	Wasp brain DE vs Apis mellifera Queen vs sterile worker [ref 27]
GB10196	GB10196	GB10191	GB14494	GB10366	GB11572	GB10196	FBgn0032782	FBgn0000229	FBgn0000566		Overlap 2	Wasp brain DE vs Apis mellifera Queen phero. response [ref 9]
GB10547	GB10258	GB10196	GB10196	GB11572	GB12215	GB19503	FBgn0034432	FBgn0000482	FBgn0001098		Overlap 3	Wasp brain DE vs Apis mellifera Foragers vs nurses [ref 41]
GB11055	GB10367	GB10257	GB10208	GB11759	GB14166	GB20055	FBgn0000024	FBgn0000565	FBgn0001186		Overlap 4	Wasp brain DE vs Apis mellifera Foragers vs nurses [ref 42]
GB11059	GB10388	GB10337	GB10367	GB12094	GB16507	GB19082	FBgn0029506	FBgn0003429	FBgn0001219		Overlap 5	Wasp brain DE vs Apis mellifera Aggression (composite) [ref 42]
GB11344	GB10659	GB10547	GB10545	GB12215	GB15409	GB12094	FBgn0037303	FBgn0004567	FBgn0003204		Overlap 6	Wasp brain DE vs Apis mellifera Aggression (3 contexts) [ref 42]
GB11407	GB10795	GB10711	GB10771	GB12593		GB14791	FBgn0000565	FBgn0004648	FBgn0003231		Overlap 7	Wasp brain caste DE vs Apis mellifera Aggression (composite) [ref 42]
GB11410	GB11224	GB10795	GB10786	GB12797		GB18945	FBgn0051717	FBgn0010434	FBgn0003326		Overlap 8	Wasp brain DE vs D. melanogaster Aggression [ref 43]
GB11515	GB11344	GB11023	GB11059	GB13690		GB17736	FBgn0038912	FBgn0012036	FBgn0003612		Overlap 9	Wasp brain DE vs M. musculus Maternal aggression [44]
GB11807	GB11349	GB11059	GB11432	GB14007		GB17826	FBgn0034605	FBgn0020764	FBgn0003656		Overlap 10	Wasp brain DE vs M. musculus Sleeping vs awake [45]
GB11838	GB11838	GB11082	GB11572	GB14166		GB19215	FBgn0027588	FBgn0023531	FBgn0004648
GB11840	GB11969	GB11121	GB12215	GB14424		GB15261	FBgn0036203	FBgn0024891	FBgn0005634
GB11969	GB12226	GB11370	GB12573	GB14485		GB17511	FBgn0035811	FBgn0024921	FBgn0011211
GB11979	GB12227	GB11407	GB12741	GB15117		GB18719	FBgn0034405	FBgn0028704	FBgn0011573
GB12043	GB12398	GB11410	GB12775	GB16507		GB15952	FBgn0029167	FBgn0029167	FBgn0011584
GB12186	GB12605	GB11432	GB12797	GB17511		GB11572	FBgn0005630	FBgn0030964	FBgn0011745
GB12226	GB12643	GB11572	GB12875	GB18028		GB11432	FBgn0012051	FBgn0032797	FBgn0012036
GB12289	GB12797	GB11661	GB12914	GB18362		GB15094	FBgn0030310	FBgn0034051	FBgn0013307
GB12346	GB12887	GB11807	GB13004	GB18945		GB17110	FBgn0034797	FBgn0034155	FBgn0016031
GB12429	GB13400	GB11838	GB13758	GB19215		GB14989	FBgn0013988	FBgn0036043	FBgn0020255
GB12513	GB13451	GB12215	GB13852	GB19503		GB18028	FBgn0010424	FBgn0037653	FBgn0020764
GB12537	GB13683	GB12217	GB14068	GB20055		GB14496	FBgn0022355	FBgn0038603	FBgn0020910
GB12540	GB13758	GB12226	GB14166	GB10196		GB14068	FBgn0010825	FBgn0038747	FBgn0024285
GB12573	GB14231	GB12312	GB14231	GB10208		GB10659	FBgn0000406	FBgn0039026	FBgn0024833
GB12875	GB14608	GB12537	GB14417	GB10367		GB16507	FBgn0035484	FBgn0039214	FBgn0024891
GB12876	GB14742	GB12540	GB14439	GB10545		GB14417	FBgn0003067	FBgn0040285	FBgn0025381
GB12929	GB14750	GB12573	GB14496	GB10771		GB16927	FBgn0031738	FBgn0051717	FBgn0025463
GB13115	GB14853	GB12605	GB14742	GB10786		GB12875	FBgn0034345	FBgn0053181	FBgn0026585
GB13157	GB14929	GB12643	GB14791	GB11059		GB15235	FBgn0022359		FBgn0026721
GB13168	GB15051	GB12797	GB14989	GB11432		GB12215	FBgn0041210		FBgn0027515
GB13346	GB15235	GB12875	GB15018	GB12573		GB16989	FBgn0013307		FBgn0028479
GB13400	GB15450	GB12876	GB15049	GB12741		GB19391	FBgn0002741		FBgn0028554
GB13683	GB15506	GB12887	GB15094	GB12775		GB11759	FBgn0032913		FBgn0028687
GB13758	GB15925	GB12920	GB15117	GB12875		GB17680	FBgn0028479		FBgn0028902
GB13989	GB16786	GB12929	GB15235	GB12914		GB14742	FBgn0040069		FBgn0029941
GB13999	GB16844	GB13003	GB15261	GB13004		GB17215	FBgn0033068		FBgn0030478
GB14007	GB16940	GB13004	GB15409	GB13758		GB12573	FBgn0039094		FBgn0030872
GB14166	GB17166	GB13157	GB15506	GB13852		GB10786	FBgn0051664		FBgn0030964
GB14183	GB17174	GB13198	GB15608	GB14068			FBgn0036043		FBgn0031566
GB14750	GB17244	GB13400	GB15952	GB14231			FBgn0039728		FBgn0031741
GB14830	GB17386	GB13451	GB16066	GB14417			FBgn0027560		FBgn0031830
GB15049	GB17680	GB13758	GB16507	GB14439			FBgn0038037		FBgn0032797
GB15053	GB17736	GB13880	GB16545	GB14496			FBgn0031702		FBgn0034644
GB15235	GB17739	GB13989	GB16619	GB14742			FBgn0016031		FBgn0034802
GB15261	GB17793	GB14002	GB16649	GB14791			FBgn0029823		FBgn0034997
GB15979	GB17826	GB14007	GB17110	GB14989			FBgn0000497		FBgn0035674
GB16140	GB18261	GB14108	GB17215	GB15018			FBgn0031713		FBgn0035853
GB16619	GB18272	GB14183	GB17511	GB15049			FBgn0004117		FBgn0035872
GB16786	GB18362	GB14742	GB17670	GB15094			FBgn0052066		FBgn0036043
GB16885	GB18685	GB14791	GB17680	GB15235			FBgn0025628		FBgn0036702
GB16927	GB18775	GB14830	GB17736	GB15261					FBgn0036999
GB16940	GB18783	GB14853	GB17826	GB15409					FBgn0037074
GB17166	GB18912	GB14863	GB17879	GB15506					FBgn0037135
GB17215	GB19293	GB14929	GB18719	GB15608					FBgn0037146
GB17383	GB19391	GB15049	GB18945	GB15952					FBgn0037556
GB17386	GB19860	GB15051	GB19082	GB16066					FBgn0037653
GB17426	GB19994	GB15053	GB19391	GB16545					FBgn0037754
GB17641	GB20017	GB15235	GB19606	GB16619					FBgn0037756
GB17739	GB20140	GB15327	GB19745	GB16649					FBgn0037855
GB17793		GB15450		GB17110					FBgn0038145
GB18028		GB15608		GB17215					FBgn0038747
GB18362		GB15796		GB17670					FBgn0039728
GB18366		GB15952		GB17680					FBgn0040285
GB18685		GB15979		GB17736					FBgn0041707
GB18719		GB16066		GB17826					FBgn0050372
GB18723		GB16140		GB17879					FBgn0051717
GB18912		GB16256		GB18719					FBgn0051961
GB19082		GB16507		GB19082					FBgn0052066
GB19103		GB16545		GB19391					FBgn0053181
GB19171		GB16579		GB19606
GB19293		GB16786		GB19745
GB19351		GB16803		GB10659
GB19363		GB16864		GB11040
GB19391		GB16885		GB19152
GB19463		GB16940		GB19799
GB19745		GB17174		GB30288
GB19946		GB17215		GB12061
GB19979		GB17244		GB13614
		GB17351		GB15263
		GB17365		GB15790
		GB17383		GB15984
		GB17386		GB16927
		GB17411		GB16989
		GB17680		GB17174
		GB17739		GB20149
		GB17793		GB30190
		GB17826
		GB17864
		GB17961
		GB18011
		GB18081
		GB18362
		GB18685
		GB18719
		GB18775
		GB18783
		GB18945
		GB19103
		GB19193
		GB19351
		GB19391
		GB19709
		GB19745
		GB19860
		GB19979
		GB19994
		GB20055
