# Supplementary material for: Shared genes related to aggression, rather than chemical communication, are associated with reproductive dominance in paper wasps (Polistes metricus)
Source: BMC Genomics. 2014 Jan 28;15:75. doi: 10.1186/1471-2164-15-75 (PMC3922164; doi:10.1186/1471-2164-15-75)
Supplement: Additional file 4 — Contains microsatellite data. [file 1471-2164-15-75-S4.xls]

## Sheet: Sheet1
Complete DE	DF vs SF	DW vs SW	Q vs SW	Q vs DW	Dominance-associated	Caste-associated
cn1001	cn42240	cn45283	cn12885	cn12865	cn42240	cn14054
cn10036	cn30953	cn23039	cn15071	cn12885	cn57079	cn10360
cn10056	cn57079	cn12044	cn15110	cn18798	cn12885	cn28763
cn10068	cn43106	cn22746	cn16055	cn20238	cn44970	cn20599
cn10069	cn55406	cn31710	cn21371	cn21371	cn50184	cn31710
cn10077	cn12885	cn42515	cn22746	cn2860	cn16055	cn29359
cn10099	cn40319	cn10360	cn2860	cn29828	cn31128	cn17567
cn10108	cn44970	cn32394	cn3007	cn31353	cn4238	cn5702
cn10117	cn3227	cn1109	cn40319	cn3209	cn10164	cn48316
cn10121	cn50184	cn12206	cn41737	cn33959	cn12584	cn13313
cn10125	cn16055	cn17721	cn42240	cn35513	cn47825	cn24595
cn10136	cn31128	cn9460	cn45021	cn40319	cn39635	cn22333
cn10164	cn8344	cn46458	cn5001	cn42125	cn2860	cn12465
cn1017	cn57587	cn39182	cn7360	cn42240	cn22788	cn9460
cn10170	cn4238	cn3609	cn8344	cn42275	cn32079	cn22269
cn10180	cn3007	cn5702	cn9223	cn45154	cn14027	cn31238
cn10189	cn10594	cn35274	cn25397	cn52653	cn1454	cn3964
cn10241	cn53588	cn21774	cn30953	cn5425	cn29678	cn33661
cn10277	cn10164	cn7360	cn55406	cn9223	cn35222	cn23259
cn10280	cn41737	cn26014	cn27531	cn16055	cn53820	cn46458
cn10315	cn12584	cn12486	cn32079	cn1986	cn22074	cn11526
cn10360	cn5484	cn33722	cn13896	cn2703	cn38701	cn48654
cn10368	cn5001	cn24776	cn27645	cn34693	cn42262	cn57254
cn10388	cn17528	cn43941	cn33959	cn42576	cn885	cn20426
cn10395	cn3043	cn1555	cn20238	cn45041	cn29849	cn1577
cn10403	cn54763	cn54444	cn29726	cn45668	cn36516	cn41276
cn10404	cn17567	cn11886	cn5591	cn46969	cn20238	cn47562
cn10432	cn47825	cn39565	cn12865	cn9777	cn34524	cn29823
cn10517	cn15071	cn10729	cn14998	cn27531	cn24443	cn57377
cn10545	cn39635	cn23467	cn1986	cn35676	cn21569	cn15040
cn10572	cn2860	cn427	cn13727	cn47482	cn17694	cn10125
cn10576	cn22746	cn55360	cn57079	cn52579	cn22851	cn39565
cn1058	cn22788	cn41303	cn47825	cn54924	cn50716	cn56437
cn10594	cn5591	cn24376	cn42165	cn13896	cn17556	cn11905
cn10600	cn32079	cn37868	cn28584	cn15071	cn11300	cn47519
cn10629	cn14027	cn13313	cn3227	cn57079	cn57377	cn53679
cn10656	cn15110	cn29726	cn43471	cn24182	cn41551	cn21727
cn10679	cn55788	cn10121	cn42125	cn45021	cn17097	cn22113
cn10691	cn1454	cn29346	cn57587	cn7217	cn42612	cn32046
cn10697	cn29678	cn19466	cn17711	cn37849	cn46959	cn10844
cn10729	cn35222	cn45797	cn36791	cn17397	cn8232	cn12044
cn10787	cn23039	cn14054	cn48414	cn26422	cn53153	cn23039
cn10842	cn27645	cn30203	cn42262	cn12128	cn4965	cn54652
cn10844	cn18031	cn28089	cn44962	cn24776	cn54842	cn935
cn10867	cn53820	cn43106	cn18279	cn25397	cn40267	cn11480
cn10876	cn35300	cn23259	cn29828	cn29327	cn9073	cn21959
cn10885	cn27649	cn14998	cn57436	cn9904	cn22154	cn29346
cn10890	cn7360	cn5164	cn43106	cn14494	cn48651	cn4725
cn10911	cn22074	cn4711	cn42088	cn41869	cn48414	cn34898
cn10924	cn38701	cn4648	cn5164	cn6840	cn28590	cn35189
cn10953	cn14998	cn19253	cn35300	cn53805	cn37013	cn26280
cn11008	cn42262	cn935	cn22788	cn41817	cn32051	cn51621
cn11013	cn885	cn55788	cn18031	cn32110	cn7203	cn1555
cn11015	cn29849	cn43141	cn31006	cn55476	cn51540	cn33474
cn11042	cn43552	cn47675	cn40215	cn29740	cn57198	cn30413
cn11080	cn13148	cn1248	cn54842	cn31006	cn45870	cn46983
cn11085	cn36516	cn28763	cn17694	cn24936	cn29042	cn26345
cn1109	cn9220	cn15171	cn54763	cn49665	cn44830	cn44570
cn11105	cn20238	cn17138	cn54444	cn15110	cn9223	cn9396
cn11120	cn34524	cn3649	cn31353	cn26269	cn19340	cn22244
cn11138	cn32565	cn26064	cn31924	cn15831	cn20744	cn55788
cn11141	cn31710	cn36153	cn52653	cn34463	cn21934	cn24435
cn1120	cn28757	cn23200	cn45041	cn44970	cn53662	cn10432
cn11200	cn24443	cn34794	cn4835	cn43471	cn5111	cn35840
cn11203	cn21569	cn30697	cn47999	cn3868	cn4835	cn7983
cn11224	cn19996	cn7153	cn20727	cn48414	cn46497	cn20632
cn11230	cn17694	cn20599	cn29740	cn56051	cn24618	cn48584
cn11235	cn22851	cn37435	cn53588	cn28066	cn34918	cn22372
cn11247	cn28584	cn44570	cn20837	cn40774	cn29740	cn27981
cn11280	cn50716	cn5730	cn22851	cn36791	cn15898	cn1317
cn11300	cn17556	cn11601	cn31128	cn10576	cn21975	cn41215
cn11306	cn39320	cn9649	cn19528	cn31128	cn18487	cn41254
cn11328	cn11300	cn26641	cn30305	cn21226	cn41293	cn45855
cn11349	cn51630	cn44202	cn28757	cn17485	cn29384	cn3609
cn1137	cn18279	cn34521	cn32565	cn44974	cn42165	cn9203
cn11380	cn57377	cn18031	cn5484	cn11235	cn15599	cn34531
cn11412	cn41551	cn21370	cn3043	cn5730	cn29797	cn4183
cn11423	cn17097	cn31238	cn44839	cn30308	cn25887	cn43624
cn1148	cn42612	cn11942	cn22452	cn13040	cn11563	cn32222
cn11480	cn46959	cn5001	cn33773	cn2797	cn56028	cn7337
cn11524	cn8232	cn33124	cn6362	cn30305	cn19687	cn29045
cn11526	cn53153	cn54467	cn8232	cn13506	cn25111	cn47590
cn11536	cn4965	cn41167	cn45154	cn32887	cn40215	cn3461
cn11557	cn54842	cn29045	cn13399	cn3007	cn48292	cn4074
cn11561	cn40267	cn1137	cn14027	cn35269	cn18589	cn47168
cn11563	cn3964	cn1821	cn10164	cn17373	cn4822	cn8611
cn11564	cn9073	cn36770	cn6517	cn8344	cn35041	cn32527
cn11597	cn22154	cn32236	cn13148	cn6058	cn21238	cn56607
cn11601	cn48651	cn38292	cn14054	cn27335	cn19100	cn33460
cn1161	cn48414	cn43287	cn53820	cn20239	cn26799	cn30163
cn11616	cn22241	cn15631	cn33111	cn13026	cn51480	cn8251
cn11670	cn28590	cn1317	cn17556	cn16742	cn36781	cn15914
cn11709	cn19528	cn14207	cn8379	cn8594	cn7696	cn46828
cn11766	cn37013	cn14269	cn9220	cn41235	cn18803	cn54421
cn11778	cn32051	cn24441	cn28685	cn53206	cn56839	cn50010
cn11801	cn12486	cn10656	cn10594	cn3600	cn48592	cn43940
cn11811	cn7203	cn56437	cn14269	cn33722	cn6847	cn24452
cn11843	cn51540	cn41737	cn35274	cn24667	cn33111	cn39057
cn11852	cn57198	cn13727	cn35676	cn49463	cn8039	cn21067
cn11863	cn35274	cn54591	cn10117	cn37883	cn15827	cn7712
cn11869	cn45870	cn43781	cn49665	cn40841	cn47999	cn34017
cn11872	cn29042	cn50071	cn29042	cn51480	cn37218	cn9075
cn11874	cn44830	cn9512	cn34463	cn33708	cn16766	cn17721
cn11886	cn9223	cn45085	cn19466	cn47999	cn7201	cn54854
cn11892	cn19340	cn13528	cn37013	cn14940	cn25652	cn53740
cn11905	cn37967	cn11905	cn37824	cn42165	cn57897	cn14662
cn11942	cn20744	cn27445	cn24243	cn44962	cn6076	cn30678
cn11961	cn21934	cn37167	cn43297	cn40976	cn39112	cn1821
cn12016	cn53662	cn49432	cn51630	cn26056	cn31261	cn46786
cn1202	cn5111	cn10842	cn22154	cn36781	cn31006	cn27649
cn12031	cn4835	cn7217	cn48592	cn45085	cn27155	cn24417
cn12044	cn30678	cn24680	cn48651	cn29042	cn24632	cn28329
cn12050	cn46497	cn36263	cn32110	cn5001	cn24243	cn11863
cn12051	cn24618	cn41910	cn10360	cn18487	cn18572	cn10395
cn12057	cn34918	cn28258	cn17528	cn41183	cn23036	cn34937
cn12109	cn29740	cn16204	cn33763	cn42262	cn35676	cn43754
cn12128	cn15898	cn1953	cn41817	cn54095	cn13026	cn37792
cn12141	cn21975	cn38655	cn42576	cn22018	cn23198	cn22002
cn12162	cn18487	cn14241	cn18798	cn33773	cn45020	cn54139
cn12172	cn41293	cn29607	cn33224	cn6517	cn17020	cn11563
cn12200	cn29384	cn57587	cn43552	cn4835	cn9904	cn6667
cn12206	cn42165	cn10594	cn17397	cn45273	cn24164	cn3713
cn12310	cn15599	cn12465	cn45126	cn47825	cn42208	cn4620
cn12338	cn29797	cn19809	cn22241	cn55406	cn42410	cn16903
cn12349	cn43287	cn9075	cn25992	cn47199	cn6225	cn7045
cn12352	cn25887	cn29359	cn45273	cn50017	cn5014	cn40904
cn12362	cn11563	cn1577	cn44884	cn34665	cn27531	cn32772
cn1237	cn56028	cn11597	cn12584	cn15631	cn12392	cn9417
cn12378	cn48316	cn41190	cn46113	cn20727	cn10395	cn30951
cn12392	cn19687	cn13891	cn41551	cn41036	cn16532	cn9586
cn12424	cn25111	cn41183	cn29678	cn50184	cn10911	cn16182
cn12465	cn40215	cn42275	cn25706	cn43015	cn11015	cn41653
cn1248	cn27981	cn2831	cn37218	cn33224	cn4239	cn27762
cn12480	cn4725	cn54139	cn27186	cn41551	cn56724	cn40534
cn12486	cn48292	cn56925	cn43141	cn2392	cn20392	cn18982
cn12499	cn18589	cn15041	cn20664	cn13981	cn20489	cn43941
cn12524	cn10117	cn51172	cn34404	cn40267	cn10069	cn6637
cn12535	cn4822	cn23163	cn38701	cn31924	cn30931	cn56832
cn12541	cn35041	cn30017	cn44970	cn9590	cn23126	cn9984
cn12546	cn21238	cn39320	cn47199	cn22074	cn27003	cn19774
cn12564	cn19100	cn4085	cn37967	cn53153	cn25272	cn26418
cn12584	cn26799	cn43552	cn5111	cn32079	cn7333	cn42097
cn12621	cn51480	cn9777	cn30308	cn42134	cn28777	cn36418
cn12650	cn36781	cn22932	cn22455	cn28829	cn36332	cn56300
cn12676	cn7696	cn53588	cn11300	cn4765	cn18872	cn43890
cn12699	cn12044	cn39083	cn37750	cn55463	cn43924	cn17830
cn12742	cn18803	cn5721	cn19996	cn41737	cn18446	cn22211
cn12777	cn56839	cn37967	cn4765	cn15172	cn2709	cn26369
cn12802	cn46206	cn46969	cn37849	cn23870	cn19144	cn20491
cn12865	cn48592	cn22333	cn18803	cn13591	cn10697	cn39028
cn12875	cn6847	cn17567	cn35744	cn37013	cn12310	cn51063
cn12879	cn13727	cn16182	cn34693	cn20907	cn44230	cn27181
cn12885	cn1317	cn34531	cn41869	cn19809	cn26280	cn22588
cn12911	cn33111	cn33197	cn53543	cn37046	cn6362	cn16324
cn1292	cn8039	cn40319	cn56824	cn32051	cn19399	cn18714
cn13026	cn15827	cn13981	cn13886	cn25992	cn56528	cn12162
cn13029	cn47999	cn11349	cn36013	cn44202	cn20837	cn38121
cn13040	cn37218	cn527	cn29797	cn17756	cn18699	cn31261
cn13078	cn16766	cn48316	cn4965	cn18803	cn31121	cn31027
cn13103	cn36418	cn35969	cn45668	cn19260	cn55127	cn8057
cn13118	cn7201	cn19942	cn28763	cn6362	cn57664	cn18222
cn13122	cn25652	cn10844	cn36516	cn53902	cn554	cn24143
cn13128	cn57897	cn4725	cn37282	cn17048	cn55126	cn51027
cn13139	cn26064	cn11105	cn25827	cn12310	cn49007	cn35199
cn13148	cn6076	cn57447	cn10241	cn13786	cn45668	cn43943
cn1317	cn39112	cn57436	cn35186	cn20275	cn18767	cn20229
cn13179	cn14895	cn24595	cn48292	cn25862	cn17830	cn16261
cn13194	cn43141	cn22269	cn20599	cn2888	cn44384	cn49708
cn13260	cn32394	cn36913	cn53153	cn34918	cn50319	cn50963
cn13264	cn31261	cn49694	cn8680	cn28881	cn19690	cn10036
cn13267	cn50539	cn3927	cn46206	cn36688	cn51348	cn49263
cn13309	cn31006	cn36036	cn26269	cn37438	cn25125	cn43287
cn13313	cn27155	cn6437	cn35222	cn29364	cn7337	cn30754
cn13399	cn24632	cn21950	cn49108	cn25827	cn6517	cn8375
cn13425	cn24243	cn25000	cn46959	cn40696	cn10388	cn2977
cn13475	cn18572	cn35654	cn56051	cn35050	cn11961	cn1058
cn13506	cn23036	cn16173	cn1548	cn56980	cn45154	cn54591
cn13528	cn5164	cn5591	cn2035	cn11886	cn25648	cn26617
cn13571	cn35744	cn5731	cn47482	cn1522	cn15177	cn12392
cn13572	cn35676	cn34134	cn31710	cn14455	cn43297	cn13891
cn1358	cn13026	cn28757	cn45020	cn15957	cn32436	cn18944
cn13591	cn23198	cn42257	cn4238	cn55127	cn19549	cn55507
cn13593	cn19466	cn8016	cn24459	cn28497	cn34941	cn5087
cn13680	cn45020	cn28455	cn14895	cn8530	cn41266	cn22149
cn13700	cn17020	cn23478	cn15599	cn20193	cn2328	cn24404
cn13709	cn9904	cn41276	cn17097	cn17694	cn11200	cn31121
cn13727	cn54444	cn58435	cn2042	cn4238	cn22605	cn57447
cn13728	cn24164	cn9396	cn35269	cn41269	cn25007	cn32236
cn13781	cn34002	cn15524	cn31778	cn26738	cn25303	cn13781
cn13786	cn22452	cn10125	cn41266	cn14233	cn53543	cn56868
cn13792	cn42208	cn45761	cn25951	cn25706	cn47270	cn54495
cn13809	cn42410	cn49331	cn42558	cn46576	cn5334	cn39112
cn13854	cn6225	cn6520	cn52956	cn1454	cn30958	cn37351
cn13886	cn42088	cn18730	cn40696	cn28852	cn40059	cn34023
cn13891	cn14054	cn40495	cn33339	cn54842	cn42558	cn8127
cn13896	cn5014	cn32354	cn58357	cn28685	cn26327	cn24578
cn13932	cn27531	cn17147	cn5425	cn53097	cn22244	cn34176
cn1395	cn12392	cn19996	cn32887	cn55360	cn56051	cn56955
cn1396	cn10395	cn15660	cn43185	cn7201	cn28126	cn11280
cn13981	cn16532	cn35513	cn20489	cn27457	cn24347	cn23478
cn13982	cn10911	cn5097	cn36781	cn18121	cn20158	cn17852
cn13997	cn11015	cn15556	cn37438	cn56724	cn51531	cn1503
cn14026	cn55852	cn12050	cn13267	cn24376	cn54829	cn7043
cn14027	cn4239	cn33460	cn15957	cn44541	cn9475	cn25272
cn14045	cn23200	cn34562	cn7203	cn12546	cn25136	cn25984
cn14054	cn56724	cn13591	cn2703	cn8379	cn12650	cn7982
cn14194	cn20392	cn58179	cn9904	cn42642	cn32110	cn23480
cn14207	cn20489	cn45007	cn29359	cn45870	cn5639	cn22487
cn14233	cn10069	cn8344	cn6847	cn26755	cn6514	cn21310
cn14241	cn30931	cn43529	cn17567	cn22788	cn24277	cn57214
cn14269	cn23126	cn12362	cn56028	cn42567	cn55783	cn37167
cn14300	cn27003	cn37174	cn34002	cn30936	cn30308	cn27107
cn14331	cn25272	cn35300	cn17020	cn9941	cn23870	cn18243
cn14344	cn7333	cn32046	cn41293	cn35222	cn1986	cn50539
cn14412	cn28777	cn3690	cn6045	cn26614	cn33476	cn13260
cn14437	cn36332	cn40775	cn53097	cn26014	cn54420	cn27993
cn14455	cn18872	cn53805	cn51348	cn15827	cn27186	cn36654
cn14493	cn11105	cn40799	cn37883	cn37232	cn49463	cn28442
cn14494	cn43924	cn3011	cn21569	cn4965	cn22723	cn32333
cn14505	cn48584	cn14857	cn19144	cn55029	cn14999	cn35120
cn14519	cn18446	cn27013	cn56032	cn2967	cn37361	cn57652
cn14530	cn2709	cn14494	cn56724	cn7696	cn46113	cn34677
cn1454	cn19144	cn5677	cn38802	cn24342	cn48021	cn38846
cn14541	cn10697	cn22511	cn50184	cn36215	cn42944	cn30718
cn14554	cn12310	cn30953	cn6180	cn13029	cn32777	cn4532
cn1456	cn44230	cn56832	cn24182	cn46405	cn16563	cn10691
cn14561	cn36770	cn28683	cn27335	cn30991	cn23051	cn28683
cn14617	cn38292	cn6919	cn2967	cn22303	cn32989	cn48132
cn14662	cn26280	cn12541	cn33838	cn42795	cn42335	cn5716
cn1468	cn6362	cn18011	cn35050	cn32560	cn31107	cn28965
cn14696	cn19399	cn30604	cn6076	cn8232	cn2969	cn33836
cn14701	cn56528	cn22644	cn29327	cn36332	cn41215	cn40799
cn14725	cn20837	cn53995	cn3209	cn24459	cn31924	cn24841
cn14857	cn18699	cn30678	cn9590	cn53808	cn28386	cn11852
cn14860	cn31121	cn8639	cn5702	cn10572	cn24459	cn6347
cn14873	cn55127	cn16988	cn57897	cn29678	cn12865	cn18935
cn14895	cn57664	cn40960	cn16852	cn17438	cn27816	cn21673
cn14901	cn554	cn52579	cn39320	cn53051	cn48940	cn8016
cn14940	cn22269	cn16131	cn32511	cn48292	cn13932	cn8014
cn14998	cn10729	cn37203	cn20392	cn41303	cn42701	cn15512
cn14999	cn55126	cn16601	cn1454	cn45020	cn43940	cn20415
cn1503	cn49007	cn34201	cn21226	cn50071	cn5821	cn53450
cn15040	cn13506	cn43015	cn3868	cn20664	cn39057	cn23570
cn15041	cn45668	cn58003	cn17373	cn40929	cn34930	cn28761
cn15071	cn37750	cn17485	cn34918	cn22071	cn18455	cn20744
cn15110	cn18767	cn5484	cn2673	cn23735	cn25397	cn54344
cn1515	cn17830	cn55852	cn40774	cn46959	cn41219	cn46407
cn15163	cn44384	cn24016	cn30931	cn55937	cn27657	cn48642
cn15171	cn50319	cn29674	cn6514	cn45126	cn39229	cn27495
cn15172	cn19690	cn25883	cn25862	cn6107	cn14455	cn54497
cn15177	cn51348	cn39028	cn9073	cn37824	cn31199	cn38172
cn15185	cn25125	cn30597	cn11597	cn27645	cn10691	cn33319
cn15190	cn7337	cn43228	cn41235	cn33339	cn51912	cn9085
cn15195	cn6517	cn6045	cn16766	cn33111	cn5316	cn16475
cn1522	cn10388	cn55406	cn28881	cn32624	cn2392	cn27436
cn15250	cn13399	cn25458	cn13029	cn52385	cn9241	cn2988
cn15265	cn11961	cn10368	cn48316	cn16852	cn54590	cn10068
cn15284	cn45154	cn27649	cn44495	cn23531	cn21371	cn9823
cn15363	cn52956	cn19260	cn36011	cn2674	cn8611	cn36153
cn15426	cn25648	cn20907	cn42701	cn36011	cn5716	cn23130
cn1548	cn15177	cn8666	cn52546	cn16066	cn15735	cn5221
cn15498	cn43297	cn43754	cn26738	cn16316	cn42931	cn49063
cn15509	cn32436	cn52990	cn22303	cn38292	cn32222	cn43620
cn15512	cn19549	cn5565	cn26194	cn33763	cn44259	cn14561
cn15524	cn24577	cn49632	cn14233	cn35350	cn47289	cn12676
cn1555	cn34941	cn54038	cn13313	cn27190	cn46158	cn33722
cn15556	cn41266	cn22113	cn35471	cn41266	cn45021	cn13591
cn15597	cn17721	cn48340	cn52579	cn14027	cn46876	cn11886
cn15599	cn2328	cn47824	cn35513	cn5590	cn49470	cn55360
cn15607	cn26273	cn7099	cn53652	cn20965	cn15957	cn24376
cn15631	cn31238	cn10136	cn39539	cn36820	cn14662	cn26014
cn15660	cn11200	cn31223	cn27155	cn23163	cn53808	cn41303
cn15725	cn37863	cn36418	cn4239	cn31058	cn57036	cn50071
cn15735	cn56032	cn38959	cn32051	cn49007	cn13029	cn38292
cn1577	cn22605	cn19274	cn40855	cn46706	cn33224	cn23163
cn15813	cn25007	cn29143	cn15827	cn39229	cn16813	cn31058
cn15827	cn25303	cn46407	cn54924	cn12875	cn43624	cn47675
cn15831	cn53543	cn29923	cn34645	cn47675	cn50161	cn25000
cn15865	cn47270	cn51630	cn27190	cn37297	cn25564	cn1953
cn15869	cn5334	cn35744	cn18446	cn36012	cn11811	cn5565
cn15871	cn17699	cn31326	cn8594	cn28172	cn49108	cn27091
cn15898	cn30958	cn23480	cn39229	cn49632	cn34492	cn15907
cn15907	cn40059	cn32565	cn18589	cn44839	cn9380	cn30604
cn15910	cn42558	cn37508	cn13786	cn55175	cn54751	cn17138
cn15914	cn26327	cn21805	cn56901	cn40215	cn56371	cn18011
cn15931	cn3649	cn36945	cn17963	cn41045	cn11869	cn1358
cn15955	cn47168	cn30561	cn2888	cn28584	cn45126	cn12541
cn15957	cn24667	cn24452	cn7339	cn19317	cn18364	cn17147
cn16055	cn22244	cn31712	cn6058	cn30953	cn54854	cn24680
cn16066	cn10241	cn18272	cn28829	cn22455	cn25186	cn21774
cn16119	cn56051	cn50446	cn15172	cn25000	cn3461	cn30906
cn16131	cn28126	cn40291	cn24936	cn37341	cn29828	cn58435
cn16139	cn24347	cn26422	cn3159	cn47289	cn33838	cn51957
cn16147	cn20158	cn11526	cn46497	cn12499	cn6018	cn4711
cn16159	cn51531	cn13506	cn55029	cn34738	cn42642	cn8353
cn16173	cn54829	cn37996	cn49887	cn832	cn16770	cn11203
cn16182	cn9475	cn33661	cn55852	cn5334	cn56259	cn12016
cn16204	cn25136	cn44237	cn11015	cn53220	cn11863	cn29923
cn16251	cn49432	cn13886	cn36415	cn18279	cn25706	cn22747
cn16258	cn12650	cn3227	cn1656	cn23336	cn26269	cn21370
cn16261	cn32110	cn15907	cn20239	cn58357	cn41036	cn53525
cn16316	cn5639	cn55916	cn42795	cn42558	cn37944	cn13700
cn16324	cn7712	cn37750	cn22074		cn8825	cn17648
cn16342	cn6514	cn21608	cn24595	cn41980	cn34224	cn7496
cn16348	cn24277	cn35840	cn12128	cn52546	cn54495	cn24432
cn16419	cn55783	cn34815	cn54420	cn29797	cn21641	cn32696
cn16475	cn30308	cn4183	cn31429	cn46876	cn22579	cn25857
cn16487	cn23870	cn18885	cn1468	cn33838	cn42567	cn8573
cn16505	cn31778	cn13148	cn7204	cn38757	cn46828	cn17113
cn16531	cn1986	cn50406	cn37046	cn36026	cn633	cn28089
cn16532	cn29726	cn2081	cn42712	cn56983	cn34693	cn42257
cn16538	cn11526	cn23424	cn10787	cn22851	cn33959	cn25883
cn1656	cn33476	cn27188	cn22605	cn34013	cn26933	cn13194
cn16563	cn54420	cn17648	cn51480	cn49265	cn28685	cn49432
cn16601	cn27186	cn41653	cn11811	cn21758	cn3952	cn3024
cn16613	cn49463	cn47309	cn9941	cn42135	cn50535	cn29502
cn16739	cn22723	cn4994	cn53206	cn1953	cn35769	cn35006
cn16742	cn10842	cn31058	cn15831	cn42731	cn49572	cn35328
cn16766	cn16261	cn25857	cn22333	cn5565	cn17711	cn55849
cn16770	cn14999	cn23873	cn15597	cn10164	cn48189	cn36945
cn16786	cn37361	cn51957	cn12465	cn21805	cn44495	cn15171
cn16813	cn46113	cn3043	cn11328	cn23475	cn17852	cn10121
cn16818	cn48021	cn14617	cn43924	cn35157	cn20716	cn38788
cn16840	cn42944	cn51352	cn41980	cn42997	cn42576	cn50691
cn16852	cn32777	cn12162	cn17756	cn8342	cn6372	cn427
cn16903	cn16563	cn32555	cn41036	cn4770	cn7780	cn14241
cn16920	cn23051	cn53220	cn46100	cn27091	cn48379	cn2903
cn16937	cn32989	cn3007	cn19687	cn47270	cn15172	cn38408
cn16943	cn42335	cn15071	cn9460	cn18583	cn2544	cn1137
cn16964	cn31107	cn50539	cn41123	cn39673	cn25992	cn29143
cn16988	cn2969	cn21959	cn19549	cn11008	cn10432	cn43529
cn16997	cn41215	cn971	cn45870	cn42990	cn8375	cn16131
cn17014	cn31924	cn42134	cn6018	cn7360	cn32511	cn45164
cn17017	cn28386	cn12546	cn17048	cn10787	cn30124	cn4648
cn17020	cn24459	cn46983	cn19100	cn11080	cn18121	cn39407
cn17043	cn12865	cn50691	cn47289	cn19152	cn34645	cn46204
cn17048	cn42275	cn20325	cn53808	cn15907	cn36901	cn11942
cn17081	cn27816	cn19528	cn21975	cn45142	cn51460	cn37786
cn17093	cn48940	cn38788	cn13026	cn35330	cn6325	cn6966
cn17097	cn13932	cn47604	cn22269	cn6239	cn36838	cn14331
cn17113	cn42701	cn10036	cn18455	cn18529	cn23735	cn40960
cn17138	cn43940	cn5590	cn22018	cn1468	cn58357	cn34815
cn17147	cn5821	cn3457	cn53805	cn17639	cn25951	cn10842
cn17175	cn39057	cn34898	cn16563	cn26401	cn55154	cn43874
cn1723	cn34930	cn41123	cn6107	cn11300	cn34176	cn28455
cn17248	cn18455	cn47562	cn28852	cn47948	cn49545	cn43515
cn17285	cn25397	cn42088	cn2969	cn5150	cn11480	cn54691
cn17312	cn41219	cn47168	cn45148	cn30604	cn11224	cn31536
cn17373	cn27657	cn1358	cn34328	cn17138	cn30305	cn27048
cn17397	cn23336	cn38296	cn37341	cn10600	cn29364	cn51352
cn17438	cn39229	cn39539	cn13040	cn18011	cn9347	cn44408
cn17450	cn14455	cn36274	cn12310	cn33087	cn8057	cn24016
cn17485	cn31199	cn52653	cn23475	cn1358	cn27335	cn8522
cn17486	cn10691	cn51027	cn55476	cn44495	cn28066	cn43228
cn1750	cn51912	cn24432	cn21238	cn12541	cn51979	cn32394
cn17515	cn24776	cn10517	cn26799	cn20837	cn20132	cn11536
cn17516	cn5316	cn15110	cn42275	cn17147	cn5087	cn2831
cn1752	cn2392	cn21326	cn42567	cn24680	cn7534	cn39943
cn17528	cn10844	cn26970	cn47058	cn21774	cn36012	cn30648
cn17554	cn40904	cn41254	cn32436	cn50535	cn25941	cn25660
cn17556	cn9241	cn49751	cn31238	cn51242	cn32109	cn2945
cn17567	cn10125	cn13425	cn16139	cn12200	cn20239	cn50446
cn17618	cn54590	cn40090	cn10572	cn49108	cn28198	cn12206
cn17639	cn21371	cn24577	cn32624	cn11141	cn6279	cn43781
cn17641	cn8611	cn32159	cn7465	cn30906	cn53097	cn32647
cn17644	cn5716	cn24435	cn20939	cn43297	cn42990	cn40622
cn17648	cn1555	cn24667	cn3964	cn44611	cn51996	cn24701
cn17649	cn39317	cn40442	cn36688	cn41199	cn23531	cn19828
cn17651	cn9784	cn37282	cn33661	cn20031	cn16852	cn55011
cn17657	cn15735	cn3024	cn14455	cn26194	cn21066	cn26064
cn1769	cn42931	cn10576	cn37361	cn58435	cn41269	cn31756
cn17694	cn33708	cn1515	cn40841	cn36422	cn1120	cn19187
cn17699	cn35898	cn39317	cn54929	cn41293	cn26369	cn32918
cn17708	cn32222	cn53525	cn12742	cn44244	cn37438	cn43480
cn17711	cn47562	cn52956	cn23259	cn37069	cn27436	cn3690
cn17721	cn35840	cn32527	cn35041	cn7744	cn13896	cn27188
cn17736	cn12206	cn7712	cn23735	cn51957	cn35050	cn36913
cn17756	cn44259	cn45762	cn48868	cn27186	cn47758	cn31492
cn17827	cn47289	cn35873	cn56980	cn11380	cn10077	cn1769
cn17830	cn46158	cn52409	cn18487	cn9314	cn8127	cn12349
cn17852	cn45021	cn13139	cn42410	cn5917	cn30413	cn1001-
cn17897	cn46876	cn37863	cn14940	cn4711	cn9140	cn26641
cn17953	cn49470	cn27091	cn20275	cn42374	cn6256	cn37996
cn17963	cn15957	cn32647	cn20062	cn55294	cn4681	cn39182
cn17972	cn14662	cn13078	cn46876	cn47333	cn7339	cn13572
cn18011	cn53808	cn13700	cn6127	cn8353	cn38414	cn54596
cn18031	cn57036	cn16066	cn54786	cn43073	cn8296	cn36036
cn18039	cn13029	cn35228	cn42982	cn36471	cn39366	cn36710
cn18059	cn33224	cn6840	cn46458	cn42370	cn52176	cn16204
cn18073	cn16813	cn48654	cn29364	cn17651	cn23471	cn12050
cn1811	cn43624	cn54691	cn53051	cn30044	cn42982	cn44597
cn18121	cn50161	cn39992	cn7201	cn11766	cn39868	cn2091
cn1815	cn25564	cn5791	cn2674	cn52176	cn34463	cn43017
cn18197	cn11811	cn51867	cn8039	cn33485	cn26056	cn38708
cn1821	cn49108	cn12057	cn2797	cn11203	cn56955	cn16818
cn18210	cn22333	cn32918	cn41269	cn12016	cn4356	cn38868
cn18222	cn34492	cn26755	cn11526	cn6180	cn13179	cn14530
cn18240	cn9380	cn41199	cn48654	cn30842	cn40774	cn36807
cn18243	cn54751	cn35350	cn49463	cn29887	cn7744	cn22193
cn18272	cn22002	cn54619	cn57254	cn36487	cn22018	cn49560
cn18279	cn23163	cn23192	cn28590	cn29923	cn48060	cn49217
cn18308	cn56371	cn30906	cn8530	cn4497	cn20965	cn50434
cn18338	cn13528	cn28584	cn34524	cn25004	cn22455	cn38296
cn18351	cn9085	cn22529	cn43050	cn34941	cn1815	cn8639
cn18364	cn11869	cn22002	cn20426	cn22747	cn19896	cn32491
cn18423	cn45126	cn52720	cn30128	cn19880	cn47590	cn30845
cn18436	cn13267	cn2903	cn34665	cn21370	cn50828	cn19808
cn18446	cn18364	cn31649	cn1577	cn16770	cn49665	cn45762
cn18455	cn54854	cn37689	cn15735	cn10545	cn28329	cn20494
cn18487	cn11280	cn47507	cn36012	cn46548	cn26194	cn4112
cn18529	cn36013	cn54239	cn24632	cn9380	cn50130	cn12480
cn18537	cn25186	cn6139	cn29384	cn50130	cn38523	cn36263
cn18561	cn3461	cn40976	cn56259	cn7203	cn2765	cn21329
cn18572	cn29828	cn22474	cn19880	cn33853	cn44962	cn30873
cn18583	cn33838	cn40904	cn41276	cn53525	cn28497	cn42515
cn18589	cn6018	cn36089	cn23494	cn46273	cn1903	cn57638
cn18590	cn42642	cn48584	cn43020	cn13700	cn30718	cn32055
cn18659	cn16770	cn27981	cn24347	cn18364	cn20939	cn4938
cn18660	cn23259	cn49916	cn11423	cn22723	cn36293	cn23714
cn18692	cn56259	cn57850	cn16742	cn31107	cn1875	cn37508
cn18699	cn11863	cn24255	cn25244	cn25771	cn46576	cn36600
cn18714	cn44974	cn12352	cn38395	cn35471	cn26617	cn9119
cn18730	cn25706	cn48917	cn28297	cn6767	cn20664	cn12378
cn1875	cn11597	cn36215	cn34224	cn33076	cn46100	cn19942
cn18767	cn26269	cn12676	cn11306	cn53820	cn42383	cn38382
cn18798	cn57436	cn47731	cn21625	cn17648	cn40841	cn52409
cn18803	cn41036	cn34002	cn29392	cn7496	cn40601	cn32765
cn18872	cn37944	cn50810	cn3600	cn48710	cn51242	cn22502
cn18885	cn8825	cn57254	cn7696	cn7623	cn11557	cn15190
cn18935	cn8680	cn10953	cn44445	cn13264	cn4572	cn22988
cn18944	cn17312	cn31786	cn40267	cn54929	cn42122	cn44820
cn18973	cn35873	cn10241	cn42208	cn24432	cn31039	cn22026
cn18982	cn34224	cn22241	cn37069	cn32696	cn29921	cn37394
cn1903	cn54495	cn6310	cn47562	cn1548	cn975	cn1875
cn19100	cn21641	cn16742	cn55148	cn34395	cn25244	cn35616
cn19102	cn22579	cn23539	cn14412	cn5126	cn43620	cn45007
cn19118	cn42567	cn8013	cn15284	cn38414	cn48404	cn16997
cn19144	cn46828	cn16261	cn16770	cn44900	cn44884	cn21640
cn19147	cn57254	cn49560	cn15177	cn14696	cn41869	cn34207
cn19152	cn633	cn30991	cn30275	cn50140	cn46909	cn14437
cn19170	cn34693	cn15914	cn28066	cn25857	cn50774	cn40291
cn19187	cn33959	cn2688	cn55127	cn36415	cn18529	cn53867
cn19203	cn26933	cn19118	cn20965	cn8573	cn17017	cn50687
cn19212	cn28685	cn8573	cn33995	cn3227	cn1965	cn1001
cn19253	cn32046	cn11141	cn46969	cn15735	cn52035	cn34208
cn19260	cn3952	cn12742	cn41715	cn15597	cn18222	cn1109
cn19274	cn50535	cn32696	cn32777	cn51979	cn33467	cn48340
cn19288	cn35769	cn55849	cn24342	cn20047	cn7476	cn15871
cn19317	cn49572	cn17312	cn10600	cn34328	cn17641	cn11601
cn19340	cn17711	cn8680	cn26056	cn57897	cn29719	cn24470
cn19366	cn48189	cn35189	cn29823	cn5941	cn38802	cn45283
cn19372	cn54652	cn41763	cn57377	cn14026	cn47463	cn14493
cn19387	cn44495	cn30880	cn6225	cn38523	cn26454	cn33328
cn19399	cn17852	cn4419	cn23198	cn39012	cn49390	cn19212
cn19466	cn20716	cn17438	cn15040	cn24243	cn27217	cn19253
cn1950	cn42576	cn2797	cn7825	cn44884	cn52546	cn41763
cn19527	cn6372	cn37396	cn37729	cn57655	cn11423	cn9649
cn19528	cn7780	cn6533	cn48021	cn17113	cn5351	cn39083
cn1953	cn48379	cn4237	cn55175	cn53543	cn4074	cn43274
cn19549	cn15172	cn13399	cn49426	cn3026	cn3713	cn14541
cn19628	cn2544	cn52751	cn34013	cn7825	cn17554	cn28242
cn19631	cn40799	cn17972	cn29849	cn46935	cn17248	cn19118
cn1965	cn4183	cn39256	cn22579	cn28089	cn54344	cn39553
cn19681	cn51027	cn37555	cn26933	cn53471	cn48511	cn16159
cn19687	cn25992	cn3685	cn26422	cn42257	cn21255	cn8408
cn19690	cn19170	cn1769	cn13475	cn32810	cn27152	cn24635
cn19692	cn10432	cn17699	cn46576	cn8281	cn38783	cn10170
cn19729	cn8375	cn34151	cn11200	cn42701	cn52976	cn39393
cn19735	cn32511	cn11280	cn2392	cn25883	cn26321	cn19366
cn19774	cn30124	cn55104	cn26662	cn3482	cn35006	cn47731
cn19789	cn18121	cn53652	cn55154	cn46689	cn37046	cn46307
cn19808	cn34645	cn39407	cn30124	cn18572	cn3014	cn1395
cn19809	cn36901	cn46273	cn50017	cn12584	cn17963	cn30203
cn19828	cn51460	cn40102	cn44974	cn53656	cn2673	cn45688
cn1986	cn6325	cn8353	cn52385	cn23873	cn3692	cn30597
cn19880	cn36838	cn16840	cn9777	cn57587	cn22487	cn7244
cn19885	cn23735	cn3600	cn19152	cn13932	cn3541	cn27840
cn19891	cn58357	cn13267	cn57655	cn51210	cn54929	cn47507
cn19896	cn25951	cn24470	cn49007	cn29402	cn24417	cn16601
cn19942	cn3609	cn33328	cn832	cn53921	cn4580	cn16119
cn19996	cn55154	cn54763	cn51531	cn31596	cn36791	cn5768
cn20031	cn34176	cn35328	cn40243	cn13194	cn8379	cn46160
cn20047	cn49545	cn1522	cn10125	cn49432	cn13781	cn6520
cn20062	cn11480	cn31439	cn39565	cn1903	cn24701	cn52269
cn20079	cn11224	cn14541	cn52176	cn3024	cn53206	cn46213
cn20119	cn30305	cn3159	cn56437	cn1815	cn21511	cn41741
cn20132	cn29364	cn13709	cn26321	cn10890	cn27459	cn6437
cn20155	cn24435	cn7496	cn18767	cn40601	cn35383	cn23246
cn20158	cn9347	cn17081	cn13264	cn5111	cn30953	cn15265
cn20162	cn8057	cn36013	cn11905	cn40437	cn43106	cn21642
cn20190	cn27335	cn16937	cn33476	cn14998	cn55406	cn33411
cn20193	cn13886	cn3964	cn50535	cn38701	cn40319	cn49331
cn20229	cn28066	cn57761	cn6840	cn1148	cn3227	cn51460
cn20237	cn51979	cn17639	cn28497	cn40638	cn8344	cn20155
cn20238	cn20132	cn29767	cn4093	cn46916	cn57587	cn12879
cn20239	cn5087	cn22372	cn4580	cn17711	cn3007	cn54194
cn20275	cn7534	cn50434	cn18699	cn29502	cn10594	cn13122
cn20294	cn36012	cn35199	cn41219	cn35006	cn53588	cn57850
cn20325	cn25941	cn33708	cn5334	cn40885	cn41737	cn10867
cn2033	cn32109	cn22452	cn47519	cn37262	cn5484	cn18073
cn2035	cn20239	cn19631	cn12875	cn50566	cn5001	cn5791
cn20392	cn41276	cn19170	cn53679	cn35328	cn17528	cn8337
cn20410	cn6045	cn24398	cn27657	cn55849	cn3043	cn26503
cn20415	cn28198	cn9094	cn10403	cn35757	cn54763	cn34484
cn2042	cn6279	cn23336	cn26614	cn11961	cn17567	cn11412
cn20426	cn53097	cn54652	cn51979	cn21975	cn15071	cn6976
cn20427	cn37396	cn50687	cn42541	cn36945	cn22746	cn46573
cn2043	cn42990	cn14895	cn53656	cn15171	cn5591	cn45152
cn20481	cn12162	cn9085	cn20716	cn19628	cn15110	cn7883
cn20489	cn51996	cn11120	cn33708	cn29973	cn55788	cn45643
cn20491	cn23531	cn46706	cn5513	cn35186	cn23039	cn23181
cn20494	cn3159	cn21727	cn21727	cn10121	cn27645	cn5731
cn20528	cn16852	cn6753	cn22113	cn17097	cn18031	cn19789
cn20599	cn21066	cn46536	cn51242	cn56028	cn35300	cn819
cn20632	cn23480	cn45164	cn16066	cn21298	cn27649	cn47824
cn20664	cn41269	cn37786	cn11892	cn5821	cn7360	cn31786
cn20716	cn1120	cn41899	cn12172	cn45697	cn14998	cn14857
cn20727	cn26369	cn27993	cn50716	cn45361	cn43552	cn17175
cn20744	cn37438	cn23264	cn5821	cn22945	cn13148	cn46544
cn20762	cn27436	cn30648	cn36838	cn8919	cn9220	cn17043
cn20800	cn13896	cn52916	cn10576	cn38788	cn32565	cn5002
cn2081	cn35050	cn26594	cn10388	cn50691	cn31710	cn9647
cn20837	cn47758	cn4103	cn32046	cn35300	cn28757	cn15041
cn20861	cn10077	cn35898	cn36422	cn885	cn19996	cn16613
cn20869	cn8127	cn31778	cn10844	cn31114	cn28584	cn21852
cn20882	cn30413	cn53867	cn6325	cn427	cn39320	cn27550
cn20894	cn45797	cn20882	cn27114	cn27716	cn51630	cn15195
cn20907	cn9140	cn46206	cn56122	cn2633	cn18279	cn47220
cn2091	cn4085	cn27645	cn5941	cn14241	cn3964	cn35758
cn20939	cn13313	cn32336	cn12044	cn2903	cn22241	cn11013
cn2094	cn56925	cn32560	cn27704	cn16258	cn19528	cn10136
cn20965	cn6256	cn42374	cn42990	cn38408	cn12486	cn25252
cn20968	cn4681	cn26273	cn36487	cn57436	cn35274	cn15869
cn21066	cn7339	cn25137	cn25007	cn22154	cn37967	cn35235
cn21067	cn1248	cn47305	cn19735	cn13103	cn30678	cn15955
cn21152	cn38414	cn20494	cn31596	cn4822	cn43287	cn34689
cn21163	cn8296	cn16818	cn43073	cn48651	cn48316	cn58003
cn21179	cn39366	cn44974	cn17485	cn16766	cn27981	cn16251
cn21226	cn52176	cn29823	cn23039	cn9347	cn4725	cn36274
cn21238	cn29823	cn18279	cn19317	cn32043	cn10117	cn41910
cn21255	cn23471	cn43890	cn45697	cn1137	cn12044	cn24146
cn21276	cn42982	cn27522	cn22522	cn14300	cn46206	cn3649
cn21298	cn49751	cn27996	cn54652	cn29143	cn13727	cn45309
cn21310	cn39868	cn21737	cn50102	cn43529	cn1317	cn26594
cn21326	cn34463	cn56824	cn26911	cn43451	cn36418	cn19203
cn21329	cn26056	cn51621	cn13506	cn40454	cn26064	cn8549
cn21343	cn56955	cn56622	cn47097	cn8504	cn14895	cn31299
cn21345	cn24595	cn9220	cn30842	cn16920	cn43141	cn26910
cn21370	cn4356	cn20193	cn885	cn49312	cn32394	cn29989
cn21371	cn2091	cn2091	cn14494	cn16131	cn50539	cn14045
cn21410	cn13179	cn12016	cn47887	cn32328	cn5164	cn2529
cn21470	cn40774	cn56983	cn4822	cn25941	cn35744	cn28797
cn21511	cn7744	cn39943	cn39012	cn22579	cn19466	cn27732
cn21569	cn51957	cn29803	cn47270	cn16964	cn54444	cn10277
cn21608	cn22018	cn26345	cn3541	cn11423	cn34002	cn17515
cn21611	cn48060	cn43874	cn55783	cn26933	cn22452	cn28198
cn21625	cn20965	cn11203	cn25693	cn43413	cn42088	cn55857
cn21640	cn22455	cn17528	cn15163	cn45164	cn14054	cn38068
cn21641	cn1815	cn10117	cn36332	cn56498	cn55852	cn13997
cn21642	cn19896	cn24882	cn37232	cn6847	cn23200	cn13139
cn21673	cn47590	cn29502	cn32109	cn4356	cn11105	cn9011
cn21727	cn50828	cn9784	cn15813	cn36973	cn48584	cn4973
cn21737	cn49665	cn57080	cn7217	cn34645	cn36770	cn32159
cn21758	cn52579	cn11235	cn9974	cn32826	cn38292	cn52916
cn21774	cn28329	cn15265	cn37770	cn5513	cn22269	cn37009
cn21804	cn26194	cn56032	cn935	cn43980	cn10729	cn30780
cn21805	cn1515	cn54924	cn23870	cn25967	cn13506	cn18885
cn21852	cn50130	cn46548	cn50370	cn25111	cn37750	cn28841
cn21895	cn38523	cn17953	cn35590	cn48592	cn13399	cn3927
cn21917	cn2765	cn27299	cn11480	cn47096	cn52956	cn24441
cn21934	cn44962	cn22747	cn54095	cn22667	cn24577	cn7868
cn21950	cn28497	cn12879	cn25941	cn14344	cn17721	cn35357
cn21959	cn1903		cn19690	cn4648	cn26273	cn9996
cn21966	cn3927		cn21959	cn47097	cn31238	cn51919
cn21973	cn30718		cn32989	cn5591	cn37863	cn4432
cn21975	cn20939		cn6279	cn11811	cn56032	cn42327
cn22002	cn36293		cn11235	cn22452	cn17699	cn46278
cn22018	cn1875		cn45557	cn13727	cn3649	cn6079
cn22026	cn10368		cn48805	cn39407	cn47168	cn10924
cn22065	cn46576		cn27217	cn46204	cn24667	cn40257
cn22071	cn26617		cn3952	cn11942	cn10241	cn31020
cn22074	cn20664		cn29346	cn37786	cn49432	cn27909
cn22098	cn46100		cn40601	cn6966	cn7712	cn50612
cn22104	cn42383		cn48475	cn14331	cn31778	cn35593
cn22113	cn40841		cn24443	cn31634	cn29726	cn18272
cn22149	cn40601		cn4725	cn50370	cn11526	cn13078
cn22154	cn51242		cn55294	cn40960	cn10842	cn27445
cn22158	cn11557		cn34898	cn34815	cn16261	cn56362
cn22193	cn4572		cn22495	cn56122	cn42275	cn50149
cn22211	cn53805		cn35189	cn11561	cn23336	cn3457
cn22241	cn42122		cn26136	cn10842	cn24776	cn41808
cn22244	cn31039		cn26280	cn15813	cn10844	cn18210
cn22258	cn29921		cn18872	cn6076	cn40904	cn31712
cn22269	cn975		cn45361	cn33888	cn10125	cn6859
cn22303	cn25244		cn12200	cn22104	cn1555	cn36923
cn22333	cn43620		cn20132	cn45544	cn39317	cn48236
cn22336	cn48404		cn50828	cn38403	cn9784	cn28274
cn22372	cn34531		cn49545	cn15177	cn33708	cn32354
cn2243	cn44884		cn28777	cn9426	cn35898	cn31549
cn22452	cn41869		cn48710	cn11015	cn47562	cn10189
cn22455	cn46909		cn39019	cn10885	cn35840	cn46960
cn22461	cn37282		cn22071	cn11524	cn12206	cn23514
cn22474	cn50774		cn5150	cn1120	cn22333	cn54239
cn22487	cn18529		cn51621	cn43874	cn22002	cn12564
cn22495	cn17017		cn47758	cn42712	cn23163	cn20427
cn22502	cn1965		cn1555	cn28455	cn13528	cn959
cn22511	cn52035		cn41045	cn18699	cn9085	cn26250
cn22522	cn18222		cn48189	cn43515	cn13267	cn30596
cn22529	cn16182		cn33076	cn20481	cn11280	cn21343
cn22579	cn20325		cn56528	cn54829	cn36013	cn52720
cn22588	cn33467		cn33474	cn54691	cn23259	cn53519
cn2259	cn7476		cn20031	cn31536	cn44974	cn7830
cn22605	cn17641		cn26090	cn51348	cn11597	cn35654
cn22644	cn29719		cn30413	cn2042	cn57436	cn18059
cn22667	cn38802		cn46983	cn27529	cn8680	cn57611
cn22716	cn47463		cn46916	cn27217	cn17312	cn39416
cn22723	cn26454		cn26755	cn11306	cn35873	cn44076
cn22746	cn49390		cn26345	cn28297	cn57254	cn55916
cn22747	cn27217		cn36224	cn27048	cn32046	cn17450
cn22788	cn52546		cn1903	cn39754	cn54652	cn27662
cn22851	cn11423		cn9347	cn1202	cn40799	cn22529
cn22880	cn5351		cn33087	cn6514	cn4183	cn5757
cn22932	cn4074		cn21641	cn43924	cn51027	cn6139
cn22945	cn3713		cn2094	cn21238	cn19170	cn7476
cn22988	cn17554		cn32043	cn11138	cn3609	cn47604
cn23036	cn17248		cn10108	cn51352	cn24435	cn54667
cn23039	cn54344		cn48439	cn33723	cn13886	cn12362
cn23051	cn48511		cn28386	cn40099	cn41276	cn15250
cn23074	cn21255		cn20481	cn22880	cn6045	cn22716
cn2309	cn27152		cn44570	cn46113	cn37396	cn56624
cn23120	cn38783		cn49470	cn44408	cn12162	cn49127
cn23126	cn52976		cn9396	cn24016	cn3159	cn52717
cn23128	cn26321		cn8825	cn2590	cn23480	cn34521
cn23130	cn35006		cn38414	cn39368	cn45797	cn10099
cn23135	cn37046		cn42335	cn23555	cn4085	cn14554
cn23147	cn3014		cn22244	cn29726	cn13313	cn31219
cn23163	cn17963		cn29719	cn44019	cn56925	cn40613
cn23181	cn40442		cn14026	cn31429	cn1248	cn49872
cn23192	cn46536		cn2633	cn43870	cn29823	cn26998
cn23198	cn2673		cn56371	cn34224	cn49751	cn45761
cn23200	cn3692		cn55463	cn8522	cn24595	cn57054
cn23228	cn43941		cn16316	cn19687	cn2091	cn24131
cn23243	cn22487		cn46689	cn27704	cn51957	cn12802
cn23246	cn3541		cn21758	cn20410	cn52579	cn31607
cn23248	cn54929		cn22723	cn28386	cn1515	cn36734
cn23259	cn24417		cn47096	cn9073	cn3927	cn45797
cn23264	cn4580		cn46158	cn25693	cn10368	cn56925
cn23265	cn36791		cn53902	cn25157	cn53805	cn17736
cn23277	cn56437		cn17248	cn53613	cn34531	cn45001
cn2328	cn8379		cn20158	cn19528	cn37282	cn17312
cn23283	cn13781		cn55788	cn43228	cn16182	cn33913
cn23291	cn1522		cn40099	cn32394	cn20325	cn6256
cn23336	cn24701		cn38757	cn11536	cn40442	cn19631
cn23380	cn53206		cn23120	cn13399	cn46536	cn14519
cn23424	cn21511		cn24435	cn17556	cn43941	cn16342
cn23467	cn27459		cn38698	cn11709	cn56437	cn5626
cn23471	cn35383		cn40976	cn15599	cn1522	cn54632
cn23475			cn35814	cn3952	cn45283	cn40038
cn23478			cn25652	cn2831	cn42515	cn53215
cn23480			cn27529	cn23120	cn10360	cn55997
cn23494			cn26401	cn39943	cn1109	cn21804
cn23514			cn25111	cn30648	cn9460	cn35998
cn23531				cn6328	cn46458	cn39992
cn23539			cn8281	cn10403	cn39182	cn30859
cn23554			cn18121	cn35751	cn5702	cn6439
cn23555			cn49572	cn8296	cn21774	cn47364
cn23570			cn10432	cn25660	cn26014	cn29488
cn23610			cn8610	cn42512	cn33722	cn27013
cn23614			cn4497	cn52179	cn11886	cn28728
cn23714			cn9380	cn22605	cn39565	cn40172
cn23735			cn27816	cn27129	cn23467	cn45827
cn23760			cn16920	cn4670	cn427	cn25113
cn23766			cn35840	cn14194	cn55360	cn23471
cn23785			cn31199	cn48282	cn41303	cn29607
cn23870			cn38290	cn13709	cn24376	cn41167
cn23873			cn7983	cn41177	cn37868	cn23539
cn2392			cn36026	cn36084	cn10121	cn52751
cn24016			cn51540	cn12535	cn29346	cn17953
cn24031			cn39368	cn29392	cn30203	cn27110
cn24118			cn43015	cn30275	cn28089	cn33197
cn2412			cn36684	cn2945	cn4711	cn4681
cn24131			cn49632	cn50446	cn4648	cn16348
cn24143			cn20632	cn12206	cn19253	cn37577
cn24146			cn44541	cn23147	cn935	cn33515
cn24164			cn48584	cn7204	cn47675	cn25224
cn24182			cn22372	cn20489	cn28763	cn51606
cn24224			cn8504	cn43781	cn15171	cn54748
cn24243			cn30991	cn32511	cn17138	cn11230
cn24255			cn51210	cn53813	cn36153	cn17972
cn24277			cn22667	cn20392	cn34794	cn27185
cn24313			cn54829	cn32647	cn30697	cn39588
cn24342			cn11080	cn5242	cn7153	cn21410
cn24347			cn6239	cn2437	cn20599	cn6310
cn2437			cn42997	cn18973	cn37435	cn21152
cn24376			cn25688	cn40622	cn44570	cn50406
cn24398			cn19527	cn24701	cn5730	cn38434
cn24404			cn38523	cn30382	cn11601	cn4141
cn24417			cn42642	cn58346	cn9649	cn38385
cn24432			cn47869	cn49887	cn26641	cn27605
cn24435			cn975	cn29719	cn44202	cn26543
cn24441			cn27457	cn19828	cn34521	cn42934
cn24443			cn15607	cn31169	cn21370	cn34026
cn24452			cn54899	cn55011	cn11942	cn18240
cn24459			cn2328	cn55148	cn33124	cn19102
cn24470			cn18423	cn26064	cn54467	cn19170
cn24567			cn24618	cn31756	cn41167	cn25303
cn24577			cn24667	cn48439	cn29045	cn8249
cn24578			cn23291	cn35590	cn1137	cn44295
cn24595			cn20907	cn19187	cn1821	cn47176
cn24618			cn18572	cn42088	cn32236	cn24398
cn24632			cn2437	cn18436	cn15631	cn28968
cn24635			cn47333	cn32918	cn14207	cn33003
cn24667			cn53813	cn52886	cn14269	cn1161-
cn24680			cn49312	cn1396	cn24441	cn50467
cn24701			cn14194	cn43177	cn10656	cn47309
cn24719			cn21934	cn43480	cn54591	cn43209
cn24776			cn39673	cn3690	cn43781	cn23128
cn24841			cn45142	cn27188	cn50071	cn13425
cn24882			cn22158	cn2852	cn9512	cn23785
cn24936			cn27981	cn36913	cn45085	cn36262
cn24959			cn1317	cn53251	cn11905	cn19681
cn25000			cn7995	cn31492	cn27445	cn32363
cn25004			cn40454	cn2035	cn37167	cn48245
cn25007			cn21255	cn1769	cn7217	cn39011
cn25111			cn21163	cn12349	cn24680	cn24118
cn25113			cn12109	cn29168	cn36263	cn568
cn25120			cn49265	cn1001-	cn41910	cn24567
cn25125			cn30936	cn37729	cn28258	cn37005
cn25136			cn1522	cn26641	cn16204	cn12486
cn25137			cn41215	cn34967	cn1953	cn51962
cn2514			cn41254	cn54763	cn38655	cn1248
cn25157			cn45855	cn37996	cn14241	cn5782
cn25186			cn16943	cn4653	cn29607	cn10729
cn25198			cn36215	cn20190	cn12465	cn13792
cn25203			cn3609	cn43020	cn19809	cn21611
cn25207			cn9203	cn6777	cn9075	cn2243
cn25211			cn20162	cn37363	cn29359	cn25389
cn25224			cn32810	cn36679	cn1577	cn8682
cn25244			cn3894	cn39182	cn41190	cn38533
cn25252			cn44244	cn15607	cn13891	cn554
cn25259			cn34531	cn48475	cn41183	cn12777
cn25272			cn34941	cn13572	cn2831	cn14207
cn2529			cn4183	cn54596	cn54139	cn44721
cn25303			cn12338	cn36036	cn15041	cn1515
cn25389			cn17657	cn36710	cn51172	cn41680
cn25397			cn43624	cn16204	cn30017	cn28905
cn2544			cn32222	cn7465	cn9777	cn28755
cn25458			cn7337	cn17020	cn22932	cn27090
cn25511			cn24719	cn21966	cn39083	cn58134
cn25512			cn29045	cn12050	cn5721	cn28707
cn25564			cn7026	cn44597	cn46969	cn47362
cn25601			cn18364	cn2091	cn33197	cn10404
cn25612			cn40929	cn30128	cn13981	cn56839
cn25646			cn43451	cn43017	cn11349	cn46725
cn25648			cn47590	cn16786	cn527	cn45055
cn25652			cn4770	cn9220	cn35969	cn12650
cn25660			cn42370	cn37218	cn19942	cn19372
cn25688			cn40052	cn40855	cn57447	cn10876
cn25693			cn33485	cn36169	cn36913	cn45405
cn25706			cn3461	cn38708	cn49694	cn44237
cn25758			cn34953	cn33995	cn36036	cn37435
cn25771			cn17651	cn16818	cn6437	cn41190
cn25827			cn4074	cn27708	cn21950	cn33124
cn25857			cn35330	cn38868	cn25000	cn57941
cn25862			cn11380	cn24632	cn35654	cn37555
cn25883			cn6666	cn14530	cn16173	cn2309
cn25887			cn42134	cn36807	cn5731	cn52225
cn2590			cn33723	cn35814	cn34134	cn15185
cn25901			cn37384	cn22193	cn42257	cn56887
cn25910			cn47168	cn49470	cn8016	cn31214
cn25917			cn13103	cn54546	cn28455	cn38111
cn25923			cn14860	cn49560	cn23478	cn47273
cn25941			cn47951	cn49217	cn58435	cn21950
cn25951			cn8611	cn50434	cn9396	cn25120
cn25967			cn2544	cn38860	cn15524	cn36453
cn25984			cn40638	cn49573	cn45761	cn40738
cn25992			cn4356	cn38296	cn49331	cn38432
cn26014			cn32527	cn10108	cn6520	cn40435
cn26020			cn8866	cn22522	cn18730	cn3011
cn26056			cn1202	cn25007	cn40495	cn9094
cn26064			cn23531	cn21255	cn32354	cn19399
cn26090			cn56607	cn17649	cn17147	cn41720
cn26111			cn11008	cn33659	cn15660	cn39257
cn26136			cn48404	cn8639	cn35513	cn35769
cn26137			cn18973	cn32491	cn5097	cn13118
cn26144			cn55937	cn30845	cn15556	cn28948
cn26172			cn36820	cn48805	cn12050	cn34617
cn26194			cn33460	cn39019	cn33460	cn36947
cn26250			cn30163	cn12172	cn34562	cn34303
cn26269			cn8251	cn1456	cn13591	cn11869
cn26273			cn36084	cn19808	cn58179	cn45755
cn26280			cn32560	cn14901	cn45007	cn11616
cn2631			cn24277	cn45762	cn43529	cn58100
cn26321			cn15914	cn20494	cn12362	cn11247
cn26327			cn18338	cn6225	cn37174	cn49030
cn2633			cn11874	cn49572	cn3690	cn26332
cn26332			cn43267	cn4112	cn40775	cn23610
cn26345			cn46828	cn34524	cn3011	cn23283
cn26369			cn1237	cn12480	cn14857	cn57732
cn26401			cn17641	cn44445	cn27013	cn29777
cn26418			cn29168	cn36263	cn14494	cn20119
cn26422			cn54421	cn55783	cn5677	cn58281
cn26454			cn40544	cn34404	cn22511	cn2631
cn26503			cn50010	cn21329	cn56832	cn17618
cn26543			cn43940	cn42544	cn28683	cn31768
cn26594			cn24452	cn30931	cn6919	cn40495
cn26596			cn14901	cn30873	cn12541	cn11085
cn26614			cn32102	cn42515	cn18011	cn25917
cn26617			cn8342	cn57638	cn30604	cn2043
cn26641			cn39057	cn40052	cn22644	cn38668
cn26662			cn796	cn32055	cn53995	cn18561
cn2673			cn42544	cn13854	cn8639	cn20528
cn26731			cn21067	cn4572	cn16988	cn10953
cn26738			cn7712	cn4938	cn40960	cn2514
cn2674			cn53471	cn23714	cn16131	cn54378
cn26755			cn20047	cn42982	cn37203	cn17897
cn26780			cn50140	cn20869	cn16601	cn31501
cn26799			cn53251	cn37508	cn34201	cn11120
cn26829			cn44900	cn8825	cn43015	cn42087
cn26831			cn45544	cn36600	cn58003	cn39999
cn2688			cn20193	cn9119	cn17485	cn26829
cn26896			cn31107	cn50433	cn24016	cn57954
cn26910			cn29973	cn8610	cn29674	cn16487
cn26911			cn34017	cn17963	cn25883	cn24224
cn26919			cn9075	cn47887	cn39028	cn38959
cn26933			cn17721	cn47773	cn30597	cn23467
cn26970			cn30382	cn16563	cn43228	cn3327
cn26998			cn9102	cn32102	cn25458	cn20079
cn27003			cn54854	cn12378	cn19260	cn45795
cn27005			cn53740	cn19942	cn20907	cn25259
cn27013			cn42612	cn38290	cn8666	cn55416
cn2703			cn34967	cn3541	cn43754	cn41964
cn27036			cn14662	cn18338	cn52990	cn19885
cn27048			cn30097	cn30073	cn5565	cn13179
cn27089			cn23243	cn38382	cn49632	cn39494
cn2709			cn20869	cn3043	cn54038	cn30561
cn27090			cn30678	cn22098	cn22113	cn10629
cn27091			cn43870	cn7026	cn48340	cn30017
cn27107			cn28172	cn56824	cn47824	cn44637
cn27110			cn1821	cn52409	cn7099	cn16173
cn27114			cn16964	cn32765	cn10136	cn46068
cn27129			cn37262	cn28957	cn31223	cn40463
cn27152			cn46405	cn22502	cn38959	cn15931
cn27155			cn46786	cn15190	cn19274	cn21326
cn27181			cn48940	cn22988	cn29143	cn33162
cn27185			cn43413	cn34953	cn46407	cn45712
cn27186			cn46706	cn44820	cn29923	cn4091
cn27188			cn12499	cn47951	cn31326	cn31439
cn27190			cn35157	cn22026	cn37508	cn36785
cn2720			cn18590	cn46711	cn21805	cn41911
cn27217			cn47948	cn37361	cn36945	cn54557
cn27299			cn50566	cn37394	cn30561	cn44027
cn27335			cn21298	cn27114	cn24452	cn46967
cn27353			cn4144	cn10117	cn31712	cn4702
cn27436			cn52179	cn1875	cn18272	cn42946
cn27445			cn39930	cn35616	cn50446	cn33222
cn27457			cn27649	cn21625	cn40291	cn6940
cn27459			cn40437	cn45007	cn26422	cn16739
cn27495			cn40281	cn22336	cn37996	cn16538
cn27522			cn24417	cn27545	cn33661	cn55814
cn27529			cn12535	cn16997	cn44237	cn40559
cn27531			cn28329	cn21640	cn15907	cn39077
cn27545			cn30577	cn48021	cn55916	cn16937
cn27550			cn8282	cn34207	cn21608	cn56746
cn27605			cn11863	cn19144	cn34815	cn48555
cn27645			cn51915	cn2328	cn18885	cn5732
cn27649			cn47138	cn14437	cn50406	cn13680
cn2765			cn10395	cn54958	cn2081	cn57846
cn27657			cn46935	cn40291	cn23424	cn27353
cn27662			cn34937	cn53867	cn27188	cn13309
cn27704			cn34738	cn35041	cn17648	cn35647
cn27708			cn22098	cn23228	cn41653	cn23192
cn27716			cn43754	cn50687	cn47309	cn49452
cn27732			cn37792	cn1001	cn4994	cn3685
cn27762			cn13809	cn34208	cn31058	cn527
cn27816			cn8919	cn1237	cn25857	cn36435
cn27840			cn22002	cn1109	cn23873	cn1750
cn27891			cn54139	cn17708	cn14617	cn53324
cn27895			cn37297	cn48340	cn51352	cn46192
cn27909			cn29887	cn15871	cn32555	cn3742
cn27952			cn11563	cn11601	cn53220	cn3382
cn2797			cn31169	cn24470	cn21959	cn35383
cn27981			cn6667	cn45283	cn971	cn3735
cn27993			cn3713	cn14493	cn42134	cn8737
cn27996			cn4620	cn33328	cn12546	cn52324
cn28066			cn11138	cn19212	cn46983	cn3551
cn28089			cn16903	cn19253	cn50691	cn41595
cn28126			cn2590	cn41763	cn38788	cn10180
cn28155			cn52035	cn46206	cn47604	cn14505
cn28172			cn44611	cn9649	cn10036	cn17644
cn28198			cn2033	cn39083	cn5590	cn20861
cn28204			cn11561	cn44255	cn3457	cn20294
cn28242			cn32328	cn43274	cn34898	cn13982
cn28258			cn26327	cn26137	cn41123	cn19288
cn28261			cn25157	cn9043	cn1358	cn34350
cn28274			cn36293	cn7995	cn38296	cn52976
cn28297			cn7045	cn46897	cn39539	cn23074
cn2831			cn19260	cn14541	cn36274	cn7187
cn28329			cn16258	cn28242	cn52653	cn22461
cn28386			cn34395	cn27155	cn24432	cn20800
cn28442			cn18583	cn37282	cn10517	cn55318
cn28455			cn40904	cn42208	cn21326	cn28258
cn28497			cn32772	cn46497	cn26970	cn15509
cn2852			cn19628	cn19118	cn41254	cn20237
cn28584			cn9417	cn30577	cn13425	cn47305
cn28590			cn10885	cn39553	cn40090	cn29674
cn2860			cn30782	cn16159	cn32159	cn47640
cn28675			cn29402	cn8408	cn3024	cn19387
cn28683			cn58346	cn47259	cn10576	cn12031
cn28685			cn40885	cn22241	cn53525	cn1811
cn28707			cn30951	cn42541	cn32527	cn27996
cn28728			cn33917	cn9482	cn45762	cn4360
cn28755			cn18308	cn24635	cn52409	cn26919
cn28757			cn10890	cn10170	cn13139	cn36414
cn28761			cn9586	cn39393	cn27091	cn56870
cn28763			cn56983	cn19366	cn32647	cn12057
cn28777			cn43980	cn47058	cn13078	cn10280
cn28797			cn46273	cn47731	cn13700	cn36079
cn28829			cn2709	cn38395	cn16066	cn12524
cn28841			cn7780	cn23760	cn35228	cn23135
cn28852			cn42512	cn5164	cn6840	cn15865
cn2888			cn55126	cn46307	cn48654	cn48287
cn28881			cn13593	cn32436	cn54691	cn26896
cn28905			cn33888	cn26799	cn39992	cn25512
cn28948			cn2765	cn11843	cn5791	cn14617
cn28957			cn16182	cn1395	cn51867	cn55778
cn28965			cn14344	cn19100	cn12057	cn42122
cn28968			cn41653	cn30203	cn32918	cn57656
cn2903			cn17438	cn45688	cn26755	cn34356
cn29042			cn44255	cn30597	cn41199	cn56775
cn29045			cn27762	cn7244	cn35350	cn58034
cn29065			cn12546	cn27840	cn54619	cn1752
cn29143			cn48320	cn47507	cn23192	cn20762
cn29168			cn53921	cn16601	cn30906	cn14701
cn29291			cn40534	cn19690	cn22529	cn11564
cn29313			cn18982	cn16119	cn52720	cn4114
cn29327			cn27716	cn57141	cn2903	cn8438
cn29344			cn42731	cn5768	cn31649	cn36770
cn29346			cn43941	cn46160	cn37689	cn5097
cn29357			cn47387	cn20158	cn47507	cn32882
cn29359			cn6637	cn6520	cn54239	cn30504
cn29364			cn56832	cn22158	cn6139	cn39366
cn29384			cn27129	cn52269	cn40976	cn12885
cn29392			cn9984	cn46213	cn22474	cn15071
cn29402			cn16786	cn31778	cn36089	cn15110
cn2945			cn19774	cn41741	cn49916	cn16055
cn29488			cn26418	cn6437	cn57850	cn21371
cn29498			cn42097	cn23246	cn24255	cn22746
cn29502			cn36418	cn30622	cn12352	cn2860
cn29607			cn56300	cn40281	cn48917	cn3007
cn2967			cn43890	cn15265	cn36215	cn40319
cn29674			cn21066	cn21642	cn12676	cn41737
cn29678			cn17830	cn33411	cn47731	cn42240
cn2969			cn27708	cn49331	cn50810	cn45021
cn29719			cn22211	cn16531	cn10953	cn5001
cn29726			cn1456	cn21163	cn31786	cn7360
cn29740			cn26369	cn51460	cn6310	cn8344
cn29767			cn46757	cn25186	cn16742	cn9223
cn2977			cn23147	cn20155	cn23539	cn25397
cn29777			cn5014	cn10679	cn8013	cn30953
cn29797			cn36169	cn10315	cn49560	cn55406
cn29803			cn45802	cn6279	cn30991	cn27531
cn29823			cn10679	cn25601	cn15914	cn32079
cn29828			cn20491	cn26731	cn2688	cn13896
cn29849			cn25771	cn12879	cn19118	cn27645
cn2988			cn39028	cn21066	cn8573	cn33959
cn29887			cn51063	cn32565	cn11141	cn20238
cn29921			cn11766	cn23248	cn12742	cn29726
cn29923			cn22336	cn54194	cn32696	cn5591
cn29973			cn46711	cn13122	cn55849	cn12865
cn29989			cn5730	cn57850	cn35189	cn14998
cn30017			cn26111	cn10867	cn41763	cn1986
cn30044			cn27181	cn18073	cn30880	cn13727
cn30053			cn46548	cn5791	cn4419	cn57079
cn3007			cn22588	cn8337	cn17438	cn47825
cn30071			cn16324	cn26503	cn2797	cn42165
cn30073			cn18714	cn34484	cn6533	cn28584
cn30097			cn12162	cn19549	cn4237	cn3227
cn3011			cn44384	cn11412	cn52751	cn43471
cn30124			cn42135	cn51630	cn17972	cn42125
cn30128			cn18039	cn6976	cn39256	cn57587
cn3014			cn20190	cn16943	cn37555	cn17711
cn30149			cn35272	cn54420	cn3685	cn36791
cn30163			cn38121	cn46573	cn1769	cn48414
cn30203			cn31261	cn45152	cn34151	cn42262
cn30211			cn51762	cn7883	cn55104	cn44962
cn3024			cn31027	cn43185	cn53652	cn18279
cn3026			cn7744	cn40544	cn39407	cn29828
cn30263			cn41183	cn22746	cn46273	cn57436
cn30275			cn8057	cn45643	cn40102	cn43106
cn30305			cn30044	cn8039	cn8353	cn42088
cn30308			cn33853	cn43050	cn16840	cn5164
cn30382			cn54958	cn23181	cn3600	cn35300
cn30413			cn11709	cn47758	cn24470	cn22788
cn3043			cn18222	cn5731	cn33328	cn18031
cn3050			cn29357	cn51531	cn35328	cn31006
cn30504			cn49573	cn19789	cn31439	cn40215
cn3055			cn43177	cn50716	cn14541	cn54842
cn30561			cn24143	cn819	cn13709	cn17694
cn30577			cn51027	cn47824	cn7496	cn54763
cn30596			cn23760	cn7019	cn17081	cn54444
cn30597			cn5917	cn12621	cn16937	cn31353
cn30604			cn31114	cn48189	cn57761	cn31924
cn30622			cn21179	cn31786	cn17639	cn52653
cn30634			cn35199	cn14857	cn29767	cn45041
cn30648			cn43943	cn13148	cn22372	cn4835
cn30650			cn1815	cn17175	cn50434	cn47999
cn30678			cn20229	cn34456	cn35199	cn20727
cn30697			cn34456	cn55154	cn19631	cn29740
cn30718			cn16531	cn17528	cn24398	cn53588
cn30734			cn23555	cn45557	cn9094	cn20837
cn30754			cn8296	cn46544	cn50687	cn22851
cn30780			cn12621	cn17043	cn11120	cn31128
cn30782			cn4572	cn5002	cn46706	cn19528
cn30842			cn25612	cn43106	cn21727	cn30305
cn30845			cn50433	cn6127	cn6753	cn28757
cn30859			cn18529	cn33476	cn45164	cn32565
cn30873			cn16261	cn9647	cn37786	cn5484
cn30880			cn14696	cn29849	cn41899	cn3043
cn30906			cn45085	cn28757	cn27993	cn44839
cn30931			cn3482	cn56528	cn23264	cn22452
cn30936			cn52886	cn15041	cn30648	cn33773
cn30951			cn19809	cn16613	cn52916	cn6362
cn30953			cn27036	cn3050	cn26594	cn8232
cn30958			cn7623	cn28590	cn4103	cn45154
cn30991			cn49708	cn21852	cn53867	cn13399
cn31006			cn50963	cn31199	cn20882	cn14027
cn31020			cn41177	cn50944	cn32336	cn10164
cn31027			cn25136	cn25125	cn32560	cn6517
cn31039			cn40059	cn25244	cn42374	cn13148
cn31058			cn26731	cn27550	cn25137	cn53820
cn31107			cn10036	cn15195	cn47305	cn33111
cn31114			cn49263	cn50102	cn20494	cn17556
cn31121			cn9314	cn26090	cn16818	cn8379
cn31128			cn10545	cn47220	cn43890	cn9220
cn31169			cn43287	cn35758	cn27522	cn28685
cn31199			cn30754	cn11013	cn27996	cn10594
cn31214			cn26172	cn17516	cn21737	cn14269
cn31219			cn8375	cn10136	cn56824	cn35274
cn31223			cn2977	cn5484	cn51621	cn35676
cn31238			cn39754	cn2544	cn56622	cn10117
cn31261			cn22065	cn25252	cn20193	cn49665
cn31299			cn44202	cn43267	cn12016	cn29042
cn31326			cn1058	cn15869	cn56983	cn34463
cn31353			cn47773	cn35235	cn39943	cn19466
cn31429			cn44019	cn56901	cn29803	cn37013
cn31434			cn27005	cn15955	cn26345	cn37824
cn31435			cn20894	cn34689	cn43874	cn24243
cn31439			cn25901	cn58003	cn11203	cn43297
cn31492			cn54591	cn16251	cn24882	cn51630
cn31501			cn26617	cn18308	cn29502	cn22154
cn31536			cn13981	cn51548	cn57080	cn48592
cn31549			cn12392	cn36274	cn11235	cn48651
cn3159			cn44259	cn41910	cn15265	cn32110
cn31596			cn13891	cn47869	cn54924	cn17528
cn31607			cn18944	cn24146	cn46548	cn33763
cn31634			cn31634	cn3649	cn17953	cn41817
cn31649			cn55507	cn45309	cn27299	cn42576
cn31710			cn5087	cn48868	cn22747	cn18798
cn31712			cn35751	cn18031	cn12879	cn33224
cn31756			cn6767	cn52035		cn43552
cn31768			cn22104	cn32258		cn17397
cn31778			cn22149	cn26594		cn45126
cn31786			cn23277	cn36516		cn22241
cn31924			cn13932	cn18039		cn25992
cn31928			cn30622	cn19203		cn45273
cn31990			cn5242	cn8549		cn44884
cn32043			cn5286	cn36224		cn12584
cn32046			cn26780	cn31299		cn46113
cn32051			cn23248	cn26910		cn41551
cn32055			cn25186	cn29989		cn29678
cn32079			cn24404	cn21934		cn25706
cn3209			cn11961	cn30634		cn37218
cn32102			cn25967	cn30124		cn27186
cn32109			cn31121	cn14045		cn43141
cn32110			cn14873	cn2529		cn20664
cn32159			cn57447	cn42335		cn34404
cn32222			cn22945	cn32109		cn38701
cn32236			cn32236	cn28797		cn44970
cn32258			cn43254	cn27732		cn47199
cn32263			cn23766	cn37750		cn37967
cn3227			cn3026	cn7339		cn5111
cn32303			cn13781	cn10277		cn30308
cn32328			cn33177	cn36013		cn22455
cn32333			cn56868	cn43180		cn11300
cn32336			cn56208	cn18659		cn37750
cn32354			cn54495	cn30097		cn19996
cn32363			cn39112	cn17515		cn4765
cn32394			cn37351	cn19735		cn37849
cn32436			cn57141	cn28198		cn18803
cn32491			cn44830	cn10388		cn35744
cn32511			cn43901	cn26662		cn34693
cn32527			cn9426	cn55857		cn41869
cn32545			cn36973	cn25688		cn53543
cn32555			cn35757	cn24959		cn56824
cn32560			cn25564	cn37384		cn13886
cn32565			cn34023	cn38068		cn36013
cn32609			cn24776	cn13997		cn29797
cn32624			cn38403	cn13139		cn4965
cn32647			cn8127	cn56371		cn45668
cn32696			cn24578	cn26911		cn36516
cn3271			cn21966	cn9011		cn37282
cn32765			cn23336	cn23766		cn25827
cn32772			cn34176	cn23291		cn10241
cn32777			cn28957	cn53588		cn35186
cn3279			cn36471	cn4973		cn48292
cn32810			cn56955	cn32159		cn53153
cn32826			cn7333	cn52916		cn8680
cn32882			cn36901	cn36684		cn46206
cn32887			cn11280	cn23380		cn26269
cn32918			cn25511	cn37009		cn35222
cn32989			cn23478	cn32777		cn49108
cn33003			cn17852	cn17657		cn46959
cn33050			cn1503	cn18455		cn56051
cn33076			cn34854	cn25511		cn1548
cn33087			cn33659	cn26136		cn2035
cn33111			cn19147	cn30780		cn47482
cn33120			cn18351	cn18885		cn45020
cn33124			cn23380	cn4580		cn4238
cn33162			cn7043	cn10241		cn24459
cn33177			cn11524	cn28841		cn14895
cn33197			cn1120	cn3927		cn15599
cn33222			cn18659	cn24441		cn17097
cn33224			cn25272	cn7868		cn2042
cn3327			cn12051	cn35357		cn35269
cn33319			cn47259	cn9996		cn31778
cn33328			cn23265	cn51919		cn41266
cn33339			cn25984	cn4432		cn25951
cn33411			cn7982	cn20062		cn42558
cn33460			cn6777	cn48940		cn52956
cn33467			cn1148	cn42327		cn40696
cn33474			cn20410	cn24719		cn33339
cn33476			cn26137	cn46278		cn58357
cn33485			cn56498	cn6079		cn5425
cn33515			cn23480	cn10924		cn32887
cn33659			cn23873	cn40257		cn43185
cn33661			cn21511	cn51915		cn20489
cn33708			cn22487	cn31020		cn36781
cn33722			cn23228	cn43254		cn37438
cn33723			cn43180	cn24347		cn13267
cn33763			cn17708	cn11328		cn15957
cn33773			cn21310	cn27909		cn7203
cn3382			cn25601	cn50612		cn2703
cn33836			cn57214	cn35593		cn9904
cn33838			cn32258	cn18272		cn6847
cn33853			cn54736	cn44259		cn56028
cn33888			cn37167	cn17641		cn34002
cn33913			cn32609	cn13078		cn17020
cn33917			cn50161	cn36901		cn41293
cn33959			cn27107	cn27445		cn6045
cn33995			cn18243	cn46100		cn53097
cn34002			cn10069	cn56362		cn51348
cn34013			cn35350	cn50149		cn37883
cn34017			cn48122	cn3457		cn21569
cn34023			cn50944	cn41808		cn19144
cn34026			cn24959	cn45802		cn56032
cn34104			cn50539	cn54899		cn56724
cn34134			cn22880	cn18210		cn38802
cn34139			cn9043	cn15426		cn50184
cn34151			cn17639	cn31712		cn6180
cn34176			cn42374	cn55036		cn24182
cn34201			cn13260	cn6859		cn27335
cn34207			cn27993	cn23243		cn2967
cn34208			cn51548	cn36923		cn33838
cn34224			cn18436	cn48236		cn35050
cn34238			cn36654	cn28274		cn6076
cn34303			cn28442	cn32354		cn29327
cn34327			cn13854	cn31549		cn3209
cn34328			cn27545	cn10189		cn9590
cn34350			cn32333	cn46960		cn57897
cn34356			cn57450	cn23514		cn16852
cn34395			cn35120	cn54239		cn39320
cn34404			cn57652	cn12564		cn32511
cn34456			cn48282	cn20427		cn20392
cn34463			cn13709	cn959		cn1454
cn34484			cn17285	cn13267		cn21226
cn34492			cn34677	cn26250		cn3868
cn34521			cn25125	cn38802		cn17373
cn34524			cn5126	cn18589		cn34918
cn34531			cn25004	cn30596		cn2673
cn34562			cn15631	cn26780		cn40774
cn3457			cn7019	cn56208		cn30931
cn3461			cn37363	cn21343		cn6514
cn34617			cn38846	cn25951		cn25862
cn34645			cn30053	cn12109		cn9073
cn34665			cn54546	cn52720		cn11597
cn34677			cn4670	cn53519		cn41235
cn34689			cn18537	cn5316		cn16766
cn34693			cn21805	cn7830		cn28881
cn34738			cn30718	cn35654		cn13029
cn34794			cn4532	cn43901		cn44495
cn34815			cn10691	cn18059		cn36011
cn3482			cn55036	cn57611		cn42701
cn34854			cn5316	cn39416		cn52546
cn3487			cn28683	cn6325		cn26738
cn34898			cn48132	cn44076		cn22303
cn34918			cn53220	cn21569		cn26194
cn34930			cn10315	cn32989		cn14233
cn34937			cn2852	cn55916		cn35471
cn34941			cn5716	cn57450		cn52579
cn34953			cn28965	cn17450		cn35513
cn34967			cn6372	cn42410		cn53652
cn35006			cn33836	cn27662		cn39539
cn35041			cn41199	cn4239		cn27155
cn35050			cn40799	cn22529		cn4239
cn35120			cn24841	cn5757		cn32051
cn35157			cn38860	cn975		cn40855
cn35162			cn11141	cn6139		cn15827
cn35186			cn11852	cn7476		cn54924
cn35189			cn15426	cn16505		cn34645
cn35199			cn6347	cn47604		cn27190
cn35222			cn30263	cn54667		cn18446
cn35228			cn18935	cn12362		cn8594
cn35235			cn36183	cn15250		cn39229
cn35269			cn6328	cn22716		cn18589
cn35272			cn21673	cn19147		cn13786
cn35274			cn30073	cn56624		cn56901
cn35300			cn17516	cn49127		cn17963
cn35328			cn8016	cn13886		cn2888
cn35330			cn5590	cn52717		cn7339
cn35350			cn4653	cn34002		cn6058
cn35357			cn8014	cn34521		cn28829
cn35383			cn15512	cn20716		cn15172
cn3541			cn1396	cn10099		cn24936
cn35424			cn20415	cn25564		cn3159
cn35471			cn46897	cn14554		cn46497
cn3551			cn53450	cn796		cn55029
cn35513			cn24031	cn28777		cn49887
cn35590			cn50130	cn27657		cn55852
cn35593			cn57950	cn31219		cn11015
cn35616			cn23570	cn40613		cn36415
cn35647			cn7237	cn49872		cn1656
cn35652			cn28761	cn26998		cn20239
cn35654			cn20744	cn45761		cn42795
cn35676			cn36679	cn4093		cn22074
cn35744			cn54344	cn57054		cn12128
cn35751			cn53613	cn19527		cn54420
cn35757			cn14300	cn5286		cn31429
cn35758			cn21917	cn24131		cn1468
cn35769			cn11843	cn12802		cn7204
cn35814			cn46407	cn20894		cn37046
cn35840			cn13571	cn46757		cn42712
cn35873			cn32826	cn31607		cn10787
cn35898			cn48642	cn27036		cn22605
cn35916			cn27495	cn20132		cn51480
cn35960			cn3050	cn36734		cn11811
cn35969			cn54497	cn45797		cn9941
cn35998			cn38172	cn56925		cn53206
cn3600			cn33319	cn24031		cn15831
cn36011			cn9085	cn17736		cn15597
cn36012			cn9482	cn57950		cn11328
cn36013			cn16505	cn13593		cn43924
cn36026			cn30634	cn36183		cn41980
cn36036			cn16475	cn45001		cn17756
cn36079			cn27436	cn54736		cn41036
cn36084			cn2988	cn49426		cn46100
cn36089			cn10068	cn17312		cn19687
cn3609			cn17649	cn19996		cn41123
cn36153			cn9823	cn33913		cn19549
cn36169			cn52718	cn11874		cn45870
cn36183			cn36153	cn6256		cn6018
cn36215			cn23130	cn14873		cn17048
cn36224			cn5221	cn19631		cn19100
cn36262			cn49063	cn14519		cn47289
cn36263			cn43620	cn25652		cn53808
cn36274			cn14561	cn2969		cn21975
cn36293			cn12676	cn18423		cn13026
cn36332			*note: removed one BLANK	cn16342		cn18455
cn36414				cn5626		cn22018
cn36415				cn30782		cn53805
cn36418				cn54632		cn16563
cn36422				cn10594		cn6107
cn36435				cn40038		cn28852
cn36453				cn18767		cn2969
cn36471				cn7333		cn45148
cn36487				cn53215		cn34328
cn3649				cn55997		cn37341
cn36516				cn21804		cn13040
cn36600				cn35998		cn12310
cn36654				cn43552		cn23475
cn36679				cn39992		cn55476
cn36684				cn30053		cn21238
cn36688				cn30859		cn26799
cn36710				cn6439		cn42275
cn36734				cn47364		cn42567
cn36770				cn29488		cn47058
cn36781				cn54786		cn32436
cn36785				cn27013		cn16139
cn36791				cn28728		cn10572
cn36807				cn14269		cn32624
cn36820				cn40172		cn7465
cn36838				cn45827		cn20939
cn3685				cn25113		cn36688
cn3690				cn41219		cn14455
cn36901				cn23471		cn37361
cn36913				cn29607		cn40841
cn3692				cn8680		cn54929
cn36923				cn41167		cn12742
cn36945				cn47138		cn35041
cn36947				cn23539		cn23735
cn36973				cn52751		cn48868
cn37005				cn45148		cn56980
cn37009				cn14860		cn18487
cn37013				cn50161		cn42410
cn37031				cn18351		cn14940
cn37046				cn17953		cn20275
cn37069				cn27110		cn20062
cn3713				cn33197		cn46876
cn37167				cn4681		cn6127
cn37174				cn16348		cn54786
cn37183				cn37577		cn42982
cn37203				cn51762		cn29364
cn37218				cn6018		cn53051
cn37232				cn33515		cn7201
cn37262				cn25224		cn2674
cn37282				cn51606		cn8039
cn37297				cn54748		cn2797
cn37341				cn48404		cn41269
cn3735				cn11230		cn49463
cn37351				cn17972		cn28590
cn37361				cn20162		cn8530
cn37363				cn7780		cn34524
cn37384				cn27185		cn43050
cn37393				cn40243		cn30128
cn37394				cn2673		cn34665
cn37396				cn21917		cn15735
cn3742				cn18590		cn36012
cn37435				cn39588		cn24632
cn37438				cn21410		cn29384
cn37508				cn18537		cn56259
cn37513				cn3894		cn19880
cn37531				cn55126		cn23494
cn37555				cn6310		cn43020
cn37577				cn21152		cn24347
cn37656				cn50406		cn11423
cn37669				cn38434		cn16742
cn37681				cn4141		cn25244
cn37689				cn56032		cn38395
cn37729				cn38385		cn28297
cn37750				cn56259		cn34224
cn37770				cn27605		cn11306
cn37786				cn26543		cn21625
cn37792				cn35744		cn29392
cn37824				cn42934		cn3600
cn37849				cn34026		cn7696
cn37863				cn18240		cn44445
cn37868				cn19102		cn40267
cn37883				cn19170		cn42208
cn37944				cn25303		cn37069
cn37959				cn8249		cn55148
cn37967				cn44295		cn14412
cn37996				cn48320		cn15284
cn38068				cn47176		cn16770
cn38111				cn24398		cn15177
cn38121				cn28968		cn30275
cn38172				cn33003		cn28066
cn38290				cn1161-		cn55127
cn38292				cn50467		cn20965
cn38296				cn47309		cn33995
cn38382				cn37967		cn46969
cn38385				cn9974		cn41715
cn38395				cn43209		cn32777
cn38403				cn5014		cn24342
cn38408				cn23128		cn10600
cn38414				cn13425		cn26056
cn38432				cn23785		cn6225
cn38434				cn22495		cn23198
cn38523				cn47387		cn7825
cn38533				cn36262		cn37729
cn38655				cn19681		cn48021
cn38668				cn32363		cn55175
cn3868				cn48245		cn49426
cn38698				cn39011		cn34013
cn38699				cn24118		cn29849
cn38701				cn29384		cn22579
cn38708				cn568		cn26933
cn38757				cn25612		cn26422
cn38783				cn24567		cn13475
cn38788				cn21511		cn46576
cn38802				cn14895		cn11200
cn38846				cn37005		cn2392
cn38860				cn42612		cn26662
cn38868				cn12486		cn55154
cn3894				cn51962		cn30124
cn38959				cn26111		cn50017
cn39011				cn1248		cn44974
cn39012				cn5782		cn52385
cn39019				cn10729		cn9777
cn39028				cn13792		cn19152
cn39051				cn21611		cn57655
cn39057				cn2243		cn49007
cn39077				cn25389		cn832
cn39083				cn8682		cn51531
cn39112				cn20939		cn40243
cn39182				cn53652		cn52176
cn39229				cn38533		cn26321
cn39241				cn554		cn18767
cn39256				cn21641		cn13264
cn39257				cn12777		cn33476
cn3927				cn14207		cn50535
cn39317				cn44721		cn6840
cn39320				cn1515		cn28497
cn39366				cn41680		cn4093
cn39368				cn28905		cn4580
cn39393				cn28755		cn18699
cn39407				cn27090		cn41219
cn39416				cn58134		cn5334
cn3948				cn28707		cn12875
cn39494				cn47362		cn27657
cn3952				cn10404		cn10403
cn39539				cn56839		cn26614
cn39553				cn46725		cn51979
cn39565				cn27005		cn42541
cn39588				cn45055		cn53656
cn39635				cn2709		cn20716
cn3964				cn6045		cn33708
cn39673				cn52956		cn5513
cn39714				cn14412		cn51242
cn39754				cn26172		cn16066
cn39868				cn36838		cn11892
cn39930				cn30263		cn12172
cn39943				cn34854		cn50716
cn39992				cn12650		cn5821
cn39999				cn43141		cn36838
cn40038				cn19372		cn10576
cn40052				cn41715		cn10388
cn40059				cn10876		cn36422
cn40090				cn45405		cn6325
cn40099				cn44237		cn27114
cn40102				cn37435		cn56122
cn40172				cn41190		cn5941
cn40215				cn33917		cn27704
cn40237				cn33124		cn42990
cn40243				cn57941		cn36487
cn40257				cn37555		cn25007
cn40267				cn2309		cn19735
cn40281				cn52225		cn31596
cn40291				cn15185		cn43073
cn40319				cn56887		cn17485
cn40435				cn31214		cn19317
cn40437				cn35272		cn45697
cn40442				cn21179		cn22522
cn40454				cn38111		cn50102
cn40463				cn51540		cn26911
cn40477				cn1656		cn13506
cn40495				cn47273		cn47097
cn40534				cn13571		cn30842
cn40544				cn11892		cn885
cn40559				cn21950		cn14494
cn40601				cn25120		cn47887
cn40613				cn36453		cn4822
cn40622				cn23494		cn39012
cn40638				cn40738		cn47270
cn40696				cn38432		cn3541
cn40738				cn40435		cn55783
cn4074				cn3011		cn25693
cn40774				cn9094		cn15163
cn40775				cn19399		cn36332
cn40799				cn41720		cn37232
cn40841				cn39257		cn32109
cn4085				cn35769		cn15813
cn40855				cn13118		cn7217
cn40885				cn28948		cn9974
cn40903				cn34617		cn37770
cn40904				cn50828		cn23870
cn4091				cn36947		cn50370
cn40929				cn34303		cn35590
cn4093				cn11869		cn54095
cn40960				cn45755		cn25941
cn40976				cn22065		cn19690
cn4103				cn11616		cn32989
cn41036				cn58100		cn6279
cn41045				cn11247		cn11235
cn4112				cn12742		cn45557
cn41123				cn49030		cn48805
cn4114				cn26332		cn27217
cn41167				cn15284		cn3952
cn41177				cn23610		cn40601
cn41183				cn23277		cn48475
cn41190				cn23283		cn24443
cn41199				cn46158		cn55294
cn41215				cn57732		cn22495
cn41219				cn29777		cn26136
cn41235				cn24618		cn18872
cn41254				cn20119		cn45361
cn41266				cn16139		cn12200
cn41269				cn58281		cn20132
cn41276				cn26321		cn50828
cn41293				cn2631		cn49545
cn41303				cn11200		cn28777
cn4141				cn12051		cn48710
cn4144				cn23198		cn39019
cn41551				cn17285		cn22071
cn41584				cn17618		cn5150
cn41595				cn31768		cn47758
cn41653				cn40495		cn41045
cn41680				cn11085		cn48189
cn417				cn25917		cn33076
cn41715				cn2043		cn56528
cn41720				cn38668		cn20031
cn41737				cn18561		cn26090
cn41741				cn20528		cn46916
cn41763				cn10953		cn26755
cn41768				cn24443		cn36224
cn41808				cn2514		cn1903
cn41817				cn12338		cn9347
cn4183				cn54378		cn33087
cn41869				cn17897		cn21641
cn41899				cn32609		cn2094
cn41910				cn6372		cn32043
cn41911				cn31501		cn10108
cn41964				cn11120		cn48439
cn41980				cn42087		cn28386
cn42087				cn39999		cn20481
cn42088				cn26829		cn49470
cn42097				cn57954		cn8825
cn42122				cn16487		cn38414
cn42125				cn24224		cn42335
cn42134				cn38959		cn29719
cn42135				cn18872		cn14026
cn42165				cn17248		cn2633
cn42200				cn35274		cn56371
cn42208				cn39320		cn55463
cn42240				cn23467		cn16316
cn42257				cn19466		cn46689
cn42262				cn48122		cn21758
cn42275				cn3327		cn22723
cn42327				cn20079		cn47096
cn42335				cn44384		cn46158
cn4237				cn45795		cn53902
cn42370				cn25259		cn17248
cn42374				cn55416		cn20158
cn4238				cn4144		cn40099
cn42383				cn41964		cn38757
cn4239				cn19885		cn23120
cn42410				cn37770		cn38698
cn42435				cn13179		cn40976
cn42512				cn39494		cn35814
cn42515				cn30561		cn25652
cn42541				cn10629		cn27529
cn42544				cn30017		cn26401
cn42558				cn18446		cn25111
cn42567				cn44637		cn8281
cn42576				cn16173		cn18121
cn42612				cn46068		cn49572
cn42642				cn13475		cn8610
cn427				cn40463		cn4497
cn42701				cn15931		cn9380
cn42712				cn21326		cn27816
cn42731				cn33162		cn16920
cn42795				cn45712		cn31199
cn42931				cn41123		cn38290
cn42934				cn4091		cn36026
cn42944				cn31439		cn51540
cn42946				cn36785		cn39368
cn42982				cn41911		cn43015
cn42990				cn54557		cn36684
cn42997				cn44027		cn49632
cn43015				cn46967		cn44541
cn43017				cn4702		cn8504
cn43020				cn42946		cn30991
cn43050				cn33222		cn51210
cn43073				cn6940		cn22667
cn43106				cn16739		cn54829
cn43141				cn16538		cn11080
cn43177				cn55814		cn6239
cn43180				cn40559		cn42997
cn43185				cn40059		cn25688
cn43209				cn39077		cn19527
cn43228				cn16937		cn38523
cn43254				cn56746		cn42642
cn43267				cn48555		cn47869
cn43274				cn5732		cn975
cn43287				cn29357		cn27457
cn43297				cn13680		cn15607
cn43413				cn23265		cn54899
cn43451				cn38698		cn2328
cn43471				cn57846		cn18423
cn43480				cn27353		cn24618
cn43515				cn13309		cn24667
cn43521				cn35647		cn23291
cn43529				cn23192		cn20907
cn43552				cn3159		cn18572
cn4356				cn49452		cn2437
cn43582				cn11597		cn47333
cn4360				cn25901		cn53813
cn43620				cn3685		cn49312
cn43624				cn527		cn14194
cn43736				cn36435		cn21934
cn43745				cn1750		cn39673
cn43754				cn53324		cn45142
cn43781				cn46192		cn22158
cn43870				cn3742		cn7995
cn43874				cn3382		cn40454
cn43890				cn55852		cn21255
cn43901				cn35383		cn21163
cn43924				cn3735		cn12109
cn43940				cn54444		cn49265
cn43941				cn8737		cn30936
cn43943				cn52324		cn1522
cn43944				cn3551		cn16943
cn43980				cn24277		cn36215
cn44005				cn41595		cn20162
cn44019				cn10180		cn32810
cn44027				cn15163		cn3894
cn44076				cn39539		cn44244
cn4419				cn14505		cn34941
cn44202				cn17644		cn12338
cn44230				cn20861		cn17657
cn44237				cn20294		cn24719
cn44244				cn8866		cn7026
cn44255				cn13982		cn18364
cn44259				cn19288		cn40929
cn44295				cn34350		cn43451
cn4432				cn52976		cn4770
cn44384				cn2094		cn42370
cn44408				cn23074		cn40052
cn44445				cn6666		cn33485
cn44480				cn2765		cn34953
cn44495				cn7187		cn17651
cn44541				cn22461		cn35330
cn44570				cn20800		cn11380
cn44597				cn55318		cn6666
cn44611				cn8282		cn42134
cn44637				cn28258		cn33723
cn44721				cn15509		cn37384
cn44816				cn36293		cn13103
cn44820				cn20237		cn14860
cn44830				cn47305		cn47951
cn44839				cn9102		cn2544
cn44884				cn29674		cn40638
cn44900				cn47640		cn4356
cn44962				cn7237		cn8866
cn4497				cn19387		cn1202
cn44970				cn12031		cn23531
cn44974				cn1811		cn11008
cn44986				cn49545		cn48404
cn45001				cn27996		cn18973
cn45007				cn4360		cn55937
cn45020				cn26919		cn36820
cn45021				cn36414		cn36084
cn45041				cn56870		cn32560
cn45055				cn12057		cn24277
cn45085				cn10280		cn18338
cn45111				cn27816		cn11874
cn45126				cn36079		cn43267
cn45142				cn52718		cn1237
cn45148				cn12524		cn17641
cn45152				cn2033		cn29168
cn45154				cn23135		cn40544
cn45164				cn15865		cn14901
cn45273				cn48287		cn32102
cn45283				cn26896		cn8342
cn45309				cn25512		cn796
cn4532				cn33177		cn42544
cn45361				cn10069		cn53471
cn45366				cn14617		cn20047
cn45405				cn39930		cn50140
cn45544				cn55778		cn53251
cn45557				cn42122		cn44900
cn45643				cn57656		cn45544
cn45664				cn44830		cn20193
cn45668				cn34356		cn31107
cn45688				cn56775		cn29973
cn45697				cn58034		cn30382
cn45712				cn1752		cn9102
cn4572				cn20762		cn42612
cn45755				cn14701		cn34967
cn45761				cn25136		cn30097
cn45762				cn11564		cn23243
cn45795				cn13809		cn20869
cn45797				cn4114		cn43870
cn4580				cn8438		cn28172
cn45802				cn36770		cn16964
cn45827				cn5097		cn37262
cn4583				cn32882		cn46405
cn45855				cn26327		cn48940
cn45870				cn30504		cn43413
cn45914				cn39366		cn46706
cn46068				*note: removed one BLANK		cn12499
cn46100						cn35157
cn46113						cn18590
cn46158						cn47948
cn46160						cn50566
cn46192						cn21298
cn4620						cn4144
cn46204						cn52179
cn46206						cn39930
cn46213						cn40437
cn46273						cn40281
cn46278						cn12535
cn46307						cn30577
cn46377						cn8282
cn46405						cn51915
cn46407						cn47138
cn46458						cn46935
cn4648						cn34738
cn46482						cn22098
cn46497						cn13809
cn4653						cn8919
cn46536						cn37297
cn46544						cn29887
cn46548						cn31169
cn46573						cn11138
cn46576						cn2590
cn46689						cn52035
cn4670						cn44611
cn46706						cn2033
cn46711						cn11561
cn46725						cn32328
cn46757						cn26327
cn46786						cn25157
cn46800						cn36293
cn4681						cn19260
cn46828						cn16258
cn46876						cn34395
cn46897						cn18583
cn46909						cn19628
cn46916						cn10885
cn46935						cn30782
cn46959						cn29402
cn46960						cn58346
cn46967						cn40885
cn46969						cn33917
cn46983						cn18308
cn4702						cn10890
cn47058						cn56983
cn47096						cn43980
cn47097						cn46273
cn4711						cn2709
cn47138						cn7780
cn4715						cn42512
cn47168						cn55126
cn47176						cn13593
cn47199						cn33888
cn47220						cn2765
cn4725						cn14344
cn47259						cn17438
cn47270						cn44255
cn47273						cn12546
cn47289						cn48320
cn47305						cn53921
cn47309						cn27716
cn47333						cn42731
cn47362						cn47387
cn47364						cn27129
cn47387						cn16786
cn47463						cn21066
cn47482						cn27708
cn47507						cn1456
cn47519						cn46757
cn47562						cn23147
cn47568						cn5014
cn47590						cn36169
cn47604						cn45802
cn47640						cn10679
cn4765						cn25771
cn47675						cn11766
cn4770						cn22336
cn47731						cn46711
cn47758						cn5730
cn47773						cn26111
cn47824						cn46548
cn47825						cn44384
cn47869						cn42135
cn47887						cn18039
cn47948						cn20190
cn47951						cn35272
cn47999						cn51762
cn48021						cn7744
cn48060						cn41183
cn48084						cn30044
cn48122						cn33853
cn48132						cn54958
cn48189						cn11709
cn4822						cn29357
cn48236						cn49573
cn48245						cn43177
cn48282						cn23760
cn48287						cn5917
cn48292						cn31114
cn48316						cn21179
cn48320						cn1815
cn48340						cn34456
cn4835						cn16531
cn48379						cn23555
cn48404						cn8296
cn48414						cn12621
cn4843						cn4572
cn48432						cn25612
cn48439						cn50433
cn48475						cn18529
cn48510						cn14696
cn48511						cn45085
cn48555						cn3482
cn48584						cn52886
cn48592						cn19809
cn48642						cn27036
cn48651						cn7623
cn48654						cn41177
cn48710						cn25136
cn48805						cn40059
cn48868						cn26731
cn48917						cn9314
cn48940						cn10545
cn49007						cn26172
cn49030						cn39754
cn49063						cn22065
cn49108						cn44202
cn49127						cn47773
cn49217						cn44019
cn49263						cn27005
cn49265						cn20894
cn49312						cn25901
cn49331						cn13981
cn4938						cn44259
cn49390						cn31634
cn49426						cn35751
cn49432						cn6767
cn49452						cn22104
cn49463						cn23277
cn49470						cn13932
cn49472						cn30622
cn49545						cn5242
cn49560						cn5286
cn49572						cn26780
cn49573						cn23248
cn49596						cn25186
cn49632						cn11961
cn4965						cn25967
cn49665						cn14873
cn49694						cn22945
cn49708						cn43254
cn4973						cn23766
cn49751						cn3026
cn49872						cn33177
cn49887						cn56208
cn49916						cn57141
cn4994						cn44830
cn49993						cn43901
cn5001						cn9426
cn50010						cn36973
cn50017						cn35757
cn5002						cn25564
cn50071						cn24776
cn50102						cn38403
cn50130						cn21966
cn5014						cn23336
cn50140						cn28957
cn50149						cn36471
cn50161						cn7333
cn50184						cn36901
cn50319						cn25511
cn50370						cn34854
cn50383						cn33659
cn50395						cn19147
cn50406						cn18351
cn50433						cn23380
cn50434						cn11524
cn50446						cn1120
cn50467						cn18659
cn50521						cn12051
cn50535						cn47259
cn50539						cn23265
cn50566						cn6777
cn50612						cn1148
cn50687						cn20410
cn50691						cn26137
cn50716						cn56498
cn50774						cn23873
cn50810						cn21511
cn50828						cn23228
cn5087						cn43180
cn50944						cn17708
cn50963						cn25601
cn5097						cn32258
cn51027						cn54736
cn51063						cn32609
cn5111						cn50161
cn51172						cn10069
cn51210						cn35350
cn51242						cn48122
cn5126						cn50944
cn51348						cn24959
cn51352						cn22880
cn51460						cn9043
cn51480						cn17639
cn5150						cn42374
cn51531						cn51548
cn51540						cn18436
cn51548						cn13854
cn51606						cn27545
cn51621						cn57450
cn51630						cn48282
cn5164						cn13709
cn51762						cn17285
cn51849						cn25125
cn51867						cn5126
cn51912						cn25004
cn51915						cn15631
cn51919						cn7019
cn51957						cn37363
cn51962						cn30053
cn51979						cn54546
cn51996						cn4670
cn52035						cn18537
cn52176						cn21805
cn52179						cn55036
cn5221						cn5316
cn52220						cn53220
cn52225						cn10315
cn52269						cn2852
cn52324						cn6372
cn52385						cn41199
cn52409						cn38860
cn5242						cn11141
cn52546						cn15426
cn52579						cn30263
cn52653						cn36183
cn52658						cn6328
cn52699						cn30073
cn527						cn17516
cn52717						cn5590
cn52718						cn4653
cn52720						cn1396
cn52751						cn46897
cn5286						cn24031
cn52886						cn50130
cn52916						cn57950
cn52956						cn7237
cn52976						cn36679
cn52990						cn53613
cn53051						cn14300
cn53097						cn21917
cn53153						cn11843
cn5316						cn13571
cn53206						cn32826
cn53215						cn3050
cn53220						cn9482
cn53248						cn16505
cn53251						cn30634
cn53324						cn17649
cn5334						cn52718
cn53450
cn53471
cn5351
cn53519
cn53525
cn53543
cn53588
cn53613
cn53652
cn53656
cn53662
cn53679
cn53740
cn53805
cn53808
cn53813
cn53820
cn53867
cn53902
cn53921
cn53995
cn54038
cn54091
cn54095
cn54139
cn54194
cn54239
cn5425
cn54344
cn54378
cn54419
cn54420
cn54421
cn54444
cn54467
cn54495
cn54497
cn54546
cn54557
cn54590
cn54591
cn54596
cn54619
cn54632
cn54652
cn54667
cn54691
cn54736
cn54748
cn54751
cn54763
cn54786
cn54829
cn5484
cn54842
cn54854
[truncated: 303 more rows]
